# Supplementary material for: Changes in granulosa cells gene expression associated with growth, plateau and atretic phases in medium bovine follicles
Source: J Ovarian Res. 2014 May 7;7:50. doi: 10.1186/1757-2215-7-50 (PMC4046060; doi:10.1186/1757-2215-7-50)
Supplement: Additional file 1 — List of differentially expressed genes between Plateau and Growing phases. [file 1757-2215-7-50-S1.xlsx]

## Sheet: 6-9mm_CroissantR vs Plateau
Differentially expressed genes from Plateau vs Growing phase
GeneID	Gene_Symbol	Description	Symmetrical raw fold change	P-value
GeneID:508167	RRM2	ribonucleotide reductase M2 polypeptide	-20.1962	3.63114e-07
GeneID:508467	KIF11	kinesin family member 11	-10.2766	3.17093e-06
GeneID:327679	CCNB1	cyclin B1	-9.70563	4.7767e-06
GeneID:512293	LOC512293	similar to Cyclin B1	-9.47126	5.20461e-06
GeneID:784938	LDHA	lactate dehydrogenase A	-9.08517	3.78531e-06
GeneID:281274	LDHA	lactate dehydrogenase A	-8.9954	2.56786e-06
GeneID:338048	CYP11A1	cytochrome P450, family 11, subfamily A, polypeptide 1	-8.77951	2.54406e-06
GeneID:534206	TUBB6	tubulin, beta 6	-8.58032	2.99095e-05
GeneID:360192	AURKB	aurora kinase B	-8.57673	3.69385e-09
GeneID:281681	CENPE	centromere protein E, 312kDa	-8.29375	3.43521e-08
GeneID:514216	TCF19	transcription factor 19	-8.05522	1.37773e-05
GeneID:533161	KIF2C	kinesin family member 2C	-8.01626	5.70046e-07
GeneID:407179	LRP8	low density lipoprotein receptor-related protein 8, apolipoprotein e receptor	-7.95941	0.00119896
GeneID:534849	ASPM	asp (abnormal spindle) homolog, microcephaly associated (Drosophila)	-7.93894	3.43149e-07
GeneID:616028	NUSAP1	nucleolar and spindle associated protein 1	-7.87527	4.21162e-07
GeneID:414925	BIRC5	baculoviral IAP repeat-containing 5	-7.8732	2.13034e-07
GeneID:767818	PRC1	protein regulator of cytokinesis 1	-7.48292	2.21061e-06
GeneID:282093	TIMP2	TIMP metallopeptidase inhibitor 2	-7.39251	5.81326e-06
GeneID:507069	LOC507069	similar to Brca2	-7.25749	2.91874e-08
GeneID:508193	SLC39A8	solute carrier family 39 (zinc transporter), member 8	-7.25153	0.00166757
GeneID:514777	BUB1	budding uninhibited by benzimidazoles 1 homolog (yeast)	-6.97526	1.89522e-06
GeneID:539883	PTTG1	pituitary tumor-transforming 1	-6.57046	1.73038e-06
GeneID:505618	RNASEH2C	ribonuclease H2, subunit C	-6.52895	6.18411e-07
GeneID:767985	CKS2	CDC28 protein kinase regulatory subunit 2	-6.51152	2.32665e-06
GeneID:504208	GPR85	G protein-coupled receptor 85	-6.47532	0.00385598
GeneID:505775	SLC16A1	solute carrier family 16, member 1 (monocarboxylic acid transporter 1)	-6.44639	3.34633e-07
GeneID:510673	PTTG1	pituitary tumor-transforming 1	-6.26083	6.12637e-07
GeneID:531733	H2AFX	H2A histone family, member X	-6.25418	1.96159e-06
GeneID:509161	DLGAP5	discs, large (Drosophila) homolog-associated protein 5	-6.20117	1.98035e-09
GeneID:507318	FLVCR2	feline leukemia virus subgroup C cellular receptor family, member 2	-6.18864	0.000180157
GeneID:504244	TUBA1C	tubulin, alpha 1c	-6.03984	1.32089e-07
GeneID:281668	CCNB2	cyclin B2	-6.01541	2.45001e-06
GeneID:326598	LGALS1	lectin, galactoside-binding, soluble, 1	-5.93922	6.80785e-06
GeneID:787568	LOC787568	similar to Tubulin, alpha 1	-5.81478	1.07965e-07
GeneID:527854	KIF20A	kinesin family member 20A	-5.64607	1.40268e-05
GeneID:782966	TUBA3D	similar to mCG18413	-5.6311	2.6709e-08
GeneID:513592	KPNA2	karyopherin alpha 2 (RAG cohort 1, importin alpha 1)	-5.60657	1.32622e-06
GeneID:510538	ASF1B	ASF1 anti-silencing function 1 homolog B (S. cerevisiae)	-5.5025	8.51708e-07
GeneID:508652	RFC2	replication factor C (activator 1) 2, 40kDa	-5.49215	1.5787e-07
GeneID:541135	KIF15	kinesin family member 15	-5.41352	2.29834e-07
GeneID:282446	IDH3A	isocitrate dehydrogenase 3 (NAD+) alpha	-5.29231	3.56203e-05
GeneID:526377	GMNN	geminin, DNA replication inhibitor	-5.28468	1.74458e-06
GeneID:519504	NUF2	NUF2, NDC80 kinetochore complex component, homolog (S. cerevisiae)	-5.12871	5.47733e-06
GeneID:618018	STRA13	stimulated by retinoic acid 13 homolog (mouse)	-4.99318	3.86881e-05
GeneID:509696	PDSS1	prenyl (decaprenyl) diphosphate synthase, subunit 1	-4.98092	4.7521e-06
GeneID:513551	CENPN	centromere protein N	-4.96741	4.52132e-06
GeneID:789410	XRCC2	X-ray repair complementing defective repair in Chinese hamster cells 2	-4.83199	8.42019e-09
GeneID:281824	HSD3B1	hydroxy-delta-5-steroid dehydrogenase, 3 beta- and steroid delta-isomerase 1	-4.68385	0.00507562
GeneID:504746	ECT2	epithelial cell transforming sequence 2 oncogene	-4.68173	1.47484e-06
GeneID:100299171	LOC100299171	similar to DNA replication complex GINS protein PSF2	-4.65609	1.37636e-06
GeneID:613898	CENP-A	CENP-A protein	-4.6359	6.8509e-05
GeneID:790210	PPIL5	peptidylprolyl isomerase (cyclophilin)-like 5	-4.58957	1.39707e-06
GeneID:614056	SGOL1	shugoshin-like 1 (S. pombe)	-4.56261	3.76237e-05
GeneID:510932	SLC29A1	solute carrier family 29 (nucleoside transporters), member 1	-4.51327	7.63028e-06
GeneID:615414	CCND2	cyclin D2	-4.49334	0.000270427
GeneID:533908	RPS6KA1	ribosomal protein S6 kinase, 90kDa, polypeptide 1	-4.43423	0.00134808
GeneID:615953	CENPM	centromere protein M	-4.41955	1.18802e-06
GeneID:281061	CDK1	cyclin-dependent kinase 1	-4.40509	4.5857e-08
GeneID:404053	TUBA1A	tubulin, alpha 1a	-4.39971	2.57837e-07
GeneID:510767	CYCS	cytochrome c, somatic	-4.3854	2.08285e-07
GeneID:539986	BTBD11	BTB (POZ) domain containing 11	-4.30073	5.95159e-05
GeneID:281363	NT5E	5'-nucleotidase, ecto (CD73)	-4.29617	0.00613775
GeneID:505011	SPC25	SPC25, NDC80 kinetochore complex component, homolog (S. cerevisiae)	-4.28098	5.45532e-07
GeneID:504367	MCM4	minichromosome maintenance complex component 4	-4.15791	6.72349e-06
GeneID:527304	LOC527304	similar to Histone H1.5 (Histone H1a)	-4.15477	0.00115234
GeneID:538949	ESCO2	establishment of cohesion 1 homolog 2 (S. cerevisiae)	-4.13763	6.43336e-05
GeneID:767843	POLR3H	polymerase (RNA) III (DNA directed) polypeptide H (22.9kD)	-4.12522	1.0807e-06
GeneID:614629	BOLA3	bolA homolog 3 (E. coli)	-4.12103	9.3719e-07
GeneID:407767	HMGCS1	3-hydroxy-3-methylglutaryl-Coenzyme A synthase 1 (soluble)	-4.10265	0.000778172
GeneID:505224	ATP6V0E2	ATPase, H+ transporting V0 subunit e2	-4.10084	6.71834e-07
GeneID:505847	CDC25B	cell division cycle 25 homolog B (S. pombe)	-4.04826	2.77616e-06
GeneID:540432	MANF	mesencephalic astrocyte-derived neurotrophic factor	-4.01527	5.46434e-06
GeneID:540737	PAF	KIAA0101 protein	-3.99781	4.39515e-05
GeneID:505941	LOC505941	similar to KIAA1398 protein	-3.99625	2.89319e-05
GeneID:534900	TUBA3E	tubulin, alpha 3e	-3.98058	1.06485e-07
GeneID:100270684	LOC100270684	hypothetical protein LOC100270684	-3.9785	0.00257019
GeneID:516644	NCAPG2	non-SMC condensin II complex, subunit G2	-3.97485	7.22563e-06
GeneID:512756	COPS6	COP9 constitutive photomorphogenic homolog subunit 6 (Arabidopsis)	-3.96396	3.97712e-06
GeneID:506466	LARGE	like-glycosyltransferase	-3.9514	4.39868e-05
GeneID:533089	CENPF	centromere protein F, 350/400ka (mitosin)	-3.93832	1.75597e-07
GeneID:529878	CCDC69	coiled-coil domain containing 69	-3.92878	0.000111632
GeneID:537027	BUB1B	budding uninhibited by benzimidazoles 1 homolog beta (yeast)	-3.92522	3.69127e-07
GeneID:100295712	LOC100295712	similar to tubulin, alpha 3c	-3.92402	5.77263e-06
GeneID:767819	GSG2	germ cell associated 2 (haspin)	-3.92059	3.58915e-05
GeneID:768036	TUBA8	tubulin, alpha 8	-3.91372	4.29322e-07
GeneID:534506	LOC534506	similar to KIAA0598 protein	-3.90505	0.00120423
GeneID:281543	TPI1	triosephosphate isomerase 1	-3.89659	2.17436e-05
GeneID:515918	CA8	carbonic anhydrase VIII	-3.86832	0.000611649
GeneID:100295890	LOC100295890	similar to cytochrome c, somatic	-3.85229	3.021e-06
GeneID:781721	C16H1ORF21	chromosome 1 open reading frame 21 ortholog	-3.84454	0.00176625
GeneID:319096	XCL2	chemokine (C motif) ligand 2	-3.84118	0.0404034
GeneID:534801	GFRA1	GDNF family receptor alpha 1	-3.83678	0.000937485
GeneID:506404	CENPK	centromere protein K	-3.79497	2.00454e-05
GeneID:508271	DSN1	DSN1, MIND kinetochore complex component, homolog (S. cerevisiae)	-3.78389	2.74353e-06
GeneID:537127	KIF4A	kinesin family member 4A	-3.74075	1.39172e-05
GeneID:515499	PCNA	proliferating cell nuclear antigen	-3.73938	4.29962e-07
GeneID:281156	FDPS	farnesyl diphosphate synthase (farnesyl pyrophosphate synthetase, dimethylallyltranstransferase, geranyltranstransferase)	-3.73726	0.000275
GeneID:509003	NUCB2	nucleobindin 2	-3.73099	1.7747e-05
GeneID:530411	UHRF1	ubiquitin-like with PHD and ring finger domains 1	-3.71539	1.18197e-05
GeneID:513678	CHEK1	CHK1 checkpoint homolog (S. pombe)	-3.67566	0.000157571
GeneID:281904	LOXL4	lysyl oxidase-like 4	-3.67528	0.0498066
GeneID:512609	C8H9ORF46	chromosome 9 open reading frame 46 ortholog	-3.67266	6.72397e-07
GeneID:530661	SLC7A6	solute carrier family 7 (cationic amino acid transporter, y+ system), member 6	-3.65684	4.86762e-06
GeneID:100337045	LOC100337045	cell division cycle-associated protein 2-like	-3.62465	9.54684e-08
GeneID:280997	AMD1	adenosylmethionine decarboxylase 1	-3.62204	9.81275e-08
GeneID:509117	SPC24	SPC24, NDC80 kinetochore complex component, homolog (S. cerevisiae)	-3.60983	6.92721e-05
GeneID:615304	CPNE3	copine III	-3.60934	0.000728468
GeneID:533044	PSAT1	phosphoserine aminotransferase 1	-3.60455	0.0150409
GeneID:615282	CDKN3	cyclin-dependent kinase inhibitor 3	-3.59841	4.35907e-05
GeneID:782690	TCF7	transcription factor 7 (T-cell specific, HMG-box)	-3.59208	5.59092e-05
GeneID:513668	COL27A1	collagen, type XXVII, alpha 1	-3.5829	0.0019834
GeneID:535109	PACSIN3	protein kinase C and casein kinase substrate in neurons 3	-3.57731	0.00263617
GeneID:515249	CKAP2	cytoskeleton associated protein 2	-3.57106	2.93218e-07
GeneID:535814	ZDHHC21	zinc finger, DHHC-type containing 21	-3.53999	2.06217e-07
GeneID:513606	POLH	polymerase (DNA directed), eta	-3.52664	2.67912e-06
GeneID:504630	CENPP	centromere protein P	-3.51504	3.1052e-06
GeneID:100138312	ACSL3	acyl-CoA synthetase long-chain family member 3	-3.46001	2.62471e-05
GeneID:281276	LDLR	low density lipoprotein receptor	-3.45961	2.92404e-06
GeneID:616799	GINS4	GINS complex subunit 4 (Sld5 homolog)	-3.44319	5.62498e-05
GeneID:507631	TYMS	thymidylate synthetase	-3.38527	6.97156e-06
GeneID:518086	CANT1	calcium activated nucleotidase 1	-3.38049	6.49765e-06
GeneID:510244	CDKN2D	cyclin-dependent kinase inhibitor 2D (p19, inhibits CDK4)	-3.3584	1.97216e-05
GeneID:507327	P4HA2	prolyl 4-hydroxylase, alpha polypeptide II	-3.35673	2.59669e-07
GeneID:507912	RPA2	replication protein A2, 32kDa	-3.33799	9.5489e-06
GeneID:510809	MIS18A	Protein Mis18-alpha	-3.31555	0.000108924
GeneID:615553	RMI2	chromosome 16 open reading frame 75 ortholog	-3.31135	8.15708e-08
GeneID:518458	SEMA6D	sema domain, transmembrane domain (TM), and cytoplasmic domain, (semaphorin) 6D	-3.30805	0.000408087
GeneID:506962	UBE2C	ubiquitin-conjugating enzyme E2C	-3.30617	0.00034904
GeneID:509875	LOC509875	similar to Coiled-coil domain-containing protein 3	-3.30218	0.000170862
GeneID:534330	PIF1	PIF1 5'-to-3' DNA helicase homolog (S. cerevisiae)	-3.28675	0.000266222
GeneID:614215	DDX39	DEAD (Asp-Glu-Ala-Asp) box polypeptide 39	-3.28311	9.52873e-08
GeneID:517206	CDK2AP2	cyclin-dependent kinase 2 associated protein 2	-3.27525	5.34764e-05
GeneID:286885	UQCRQ	low molecular mass ubiquinone-binding protein (9.5kD)	-3.27326	8.76954e-06
GeneID:533634	OSBPL6	oxysterol binding protein-like 6	-3.24972	0.000153996
GeneID:518653	POLE2	polymerase (DNA directed), epsilon 2 (p59 subunit)	-3.24011	5.02001e-07
GeneID:521822	FADS2	fatty acid desaturase 2	-3.23206	6.49663e-06
GeneID:540216	TUBG2	tubulin, gamma 2	-3.22506	1.24103e-05
GeneID:281781	B4GALT1	UDP-Gal:betaGlcNAc beta 1,4- galactosyltransferase, polypeptide 1	-3.20788	6.89642e-06
GeneID:615827	CKS1B	CDC28 protein kinase regulatory subunit 1B	-3.19464	5.393e-06
GeneID:617095	CALM1	calmodulin 1 (phosphorylase kinase, delta)	-3.19114	0.000293378
GeneID:509485	PERP	PERP, TP53 apoptosis effector	-3.18482	0.0458711
GeneID:509921	SKA3	spindle and kinetochore associated complex subunit 3	-3.16014	1.40873e-06
GeneID:515080	FBXO5	F-box protein 5	-3.15496	2.21181e-05
GeneID:514162	LOC514162	similar to aurora borealis	-3.14114	4.94957e-07
GeneID:537566	KIF18A	kinesin family member 18A	-3.13853	7.8165e-06
GeneID:100296722	LOC100296722	similar to upregulated during skeletal muscle growth 5	-3.13554	2.38222e-07
GeneID:510586	PEA15	phosphoprotein enriched in astrocytes 15	-3.1325	9.41672e-05
GeneID:777775	TUBA4A	tubulin, alpha 4a	-3.12857	3.2448e-06
GeneID:511319	TTLL12	tubulin tyrosine ligase-like family, member 12	-3.1215	0.000311079
GeneID:618880	VRK1	vaccinia related kinase 1	-3.11533	1.12875e-06
GeneID:531974	NAV1	neuron navigator 1	-3.11452	0.00811915
GeneID:100141142	SYCE2	synaptonemal complex central element protein 2	-3.11203	5.13656e-06
GeneID:509600	GPNMB	glycoprotein (transmembrane) nmb	-3.11187	0.0061349
GeneID:614078	C18H16ORF61	chromosome 16 open reading frame 61 ortholog	-3.11033	3.71829e-05
GeneID:616874	CENPQ	centromere protein Q	-3.0989	5.13931e-06
GeneID:510390	LOC510390	similar to Vacuolar ATP synthase subunit S1 precursor (V-ATPase subunit S1) (V-ATPase S1 accessory protein) (V-ATPase Ac45 subunit) (C7-1 protein)	-3.09435	0.0161748
GeneID:281302	MCM3	minichromosome maintenance complex component 3	-3.0894	9.76262e-05
GeneID:530164	SLC17A5	solute carrier family 17 (anion/sugar transporter), member 5	-3.06533	0.0222811
GeneID:614406	SYTL2	synaptotagmin-like 2	-3.06439	3.79085e-05
GeneID:513523	ORC1L	origin recognition complex, subunit 1-like (yeast)	-3.04277	5.76985e-05
GeneID:539713	BCS1L	BCS1-like (yeast)	-3.0424	7.37371e-07
GeneID:519500	C6H4ORF31	chromosome 4 open reading frame 31 ortholog	-3.03915	0.00158875
GeneID:513230	PITRM1	pitrilysin metallopeptidase 1	-3.0251	5.87944e-07
GeneID:100294880	LOC100294880	similar to upregulated during skeletal muscle growth 5	-3.00655	1.03908e-06
GeneID:528329	LOC528329	similar to Histone H4 replacement CG3379-PC	-3.0055	0.00207621
GeneID:515919	EPB41L1	erythrocyte membrane protein band 4.1-like 1	-2.97647	2.40988e-05
GeneID:531137	LGALS3BP	lectin, galactoside-binding, soluble, 3 binding protein	-2.97511	1.17081e-05
GeneID:768053	AP1S1	adaptor-related protein complex 1, sigma 1 subunit	-2.97035	0.000509694
GeneID:508022	CDCA8	cell division cycle associated 8	-2.96633	0.00250696
GeneID:280924	SCD	stearoyl-CoA desaturase (delta-9-desaturase)	-2.95097	0.0493889
GeneID:768070	TUBB3	tubulin, beta 3	-2.94906	7.05195e-05
GeneID:613560	LOC613560	similar to putative c-Myc-responsive	-2.94395	6.80272e-06
GeneID:507345	VCP	valosin-containing protein	-2.92827	6.09259e-06
GeneID:530547	UFM1	ubiquitin-fold modifier 1	-2.92716	0.00230588
GeneID:616776	LOC616776	similar to histone cluster 1, H2bd	-2.92668	0.00209513
GeneID:511492	C11H2ORF7	chromosome 2 open reading frame 7 ortholog	-2.91915	0.000105709
GeneID:281667	CCNA2	cyclin A2	-2.91818	5.49461e-05
GeneID:510949	ADSL	adenylosuccinate lyase	-2.91532	1.10036e-06
GeneID:100301478	LOC100301478	similar to cyclin B3	-2.9146	9.81782e-06
GeneID:327708	RAP1B	RAP1B, member of RAS oncogene family	-2.91267	1.02092e-05
GeneID:512902	CRAT	carnitine acetyltransferase	-2.9111	0.00016065
GeneID:522442	FANCI	Fanconi anemia, complementation group I	-2.9059	7.78693e-06
GeneID:100336690	LOC100336690	RAD51 associated protein 1-like	-2.90378	1.52807e-05
GeneID:613634	LSM4	LSM4 homolog, U6 small nuclear RNA associated (S. cerevisiae)	-2.89549	0.000183648
GeneID:539606	PYCR1	pyrroline-5-carboxylate reductase 1	-2.89485	8.86561e-05
GeneID:282024	TWF2	twinfilin, actin-binding protein, homolog 2 (Drosophila)	-2.8928	4.01915e-05
GeneID:282690	ATP5J	ATP synthase, H+ transporting, mitochondrial F0 complex, subunit F6	-2.89021	2.94249e-06
GeneID:327716	GATA4	GATA binding protein 4	-2.87601	1.02539e-05
GeneID:784266	LOC784266	similar to mCG18413	-2.87125	2.99758e-06
GeneID:511469	ALDH3B1	aldehyde dehydrogenase 3 family, member B1	-2.86855	0.00497826
GeneID:540348	ELOVL1	elongation of very long chain fatty acids (FEN1/Elo2, SUR4/Elo3, yeast)-like 1	-2.85791	0.000118978
GeneID:616742	EFNA5	ephrin-A5	-2.85452	9.9172e-05
GeneID:540407	CSRP3	cysteine and glycine-rich protein 3 (cardiac LIM protein)	-2.85315	0.0201048
GeneID:404165	NOP56	NOP56 ribonucleoprotein homolog (yeast)	-2.84561	1.04051e-05
GeneID:527397	DEPDC1	DEP domain containing 1	-2.84083	3.32283e-05
GeneID:529762	TMEM126A	transmembrane protein 126A	-2.83002	1.45121e-06
GeneID:100295221	LOC100295221	similar to histone cluster 1, H2bd	-2.82786	0.00656757
GeneID:507197	SHMT2	serine hydroxymethyltransferase 2 (mitochondrial)	-2.82572	9.81405e-06
GeneID:281740	CYP19A1	cytochrome P450, family 19, subfamily A, polypeptide 1	-2.82538	0.0429082
GeneID:527645	LOC527645	similar to Histone H4 replacement CG3379-PC	-2.8247	0.00253446
GeneID:504652	TK1	thymidine kinase 1, soluble	-2.82431	0.00393016
GeneID:100294980	LOC100294980	similar to histone cluster 1, H2bd	-2.82347	0.00281354
GeneID:286764	PARP1	poly (ADP-ribose) polymerase 1	-2.81952	3.58919e-06
GeneID:100295976	LOC100295976	hypothetical protein LOC100295976	-2.8078	0.000162139
GeneID:510069	PSMB6	proteasome (prosome, macropain) subunit, beta type, 6	-2.80714	1.01408e-05
GeneID:281570	UQCR	ubiquinol-cytochrome c reductase (6.4kD) subunit	-2.79975	4.31674e-06
GeneID:520088	MELK	maternal embryonic leucine zipper kinase	-2.79827	3.80378e-05
GeneID:504437	AURKA	aurora kinase A	-2.79224	1.19183e-05
GeneID:100297121	LOC100297121	similar to upregulated during skeletal muscle growth 5	-2.77605	2.8216e-06
GeneID:509230	CD99	CD99 molecule	-2.77582	0.0147757
GeneID:789148	LOC789148	similar to Ras-related protein Rap-1b precursor (GTP-binding protein smg p21B)	-2.77335	9.79775e-06
GeneID:539953	LOC539953	similar to Denticleless protein homolog (Lethal(2) denticleless protein homolog) (Ddb1- and Cul4-associated factor 2) (Retinoic acid-regulated nuclear matrix-associated protein)	-2.77272	0.00118044
GeneID:281478	SCIN	scinderin	-2.77092	0.00336941
GeneID:515367	FSTL3	follistatin-like 3 (secreted glycoprotein)	-2.76837	0.0385952
GeneID:533874	PSMB3	proteasome (prosome, macropain) subunit, beta type, 3	-2.76758	3.48894e-06
GeneID:540229	HSD3B7	hydroxy-delta-5-steroid dehydrogenase, 3 beta- and steroid delta-isomerase 7	-2.76574	0.00230375
GeneID:782971	LOC782971	similar to histone cluster 1, H2bd	-2.75684	0.0097448
GeneID:613732	APITD1	apoptosis-inducing, TAF9-like domain 1	-2.74872	1.67321e-05
GeneID:513858	TBC1D10B	TBC1 domain family, member 10B	-2.74053	0.000151172
GeneID:613998	ATOX1	ATX1 antioxidant protein 1 homolog (yeast)	-2.73564	1.6748e-06
GeneID:518046	GTF2H5	general transcription factor IIH, polypeptide 5	-2.7331	9.63384e-07
GeneID:100296768	LOC100296768	similar to histone cluster 1, H2bd	-2.73217	0.0158627
GeneID:505329	CRISPLD2	cysteine-rich secretory protein LCCL domain containing 2	-2.72522	0.000230211
GeneID:287027	NDUFS8	NADH dehydrogenase (ubiquinone) Fe-S protein 8, 23kDa (NADH-coenzyme Q reductase)	-2.71603	0.000887079
GeneID:508561	FAM83D	Protein FAM83D	-2.70546	3.70925e-05
GeneID:506205	MGC138976	hypothetical LOC506205	-2.70434	8.20481e-05
GeneID:574093	CRIP1	cysteine-rich protein 1 (intestinal)	-2.70297	0.00134577
GeneID:783257	ABCB6	ATP-binding cassette, sub-family B (MDR/TAP), member 6	-2.69207	0.000146209
GeneID:523367	SHCBP1	SHC SH2-domain binding protein 1	-2.68864	0.000120614
GeneID:522795	KLF10	Kruppel-like factor 10	-2.68862	0.00792986
GeneID:506740	ESPL1	extra spindle pole bodies homolog 1 (S. cerevisiae)	-2.6813	3.66452e-05
GeneID:415113	HSPA5	heat shock 70kDa protein 5 (glucose-regulated protein, 78kDa)	-2.67295	4.27541e-05
GeneID:505200	CCNF	cyclin F	-2.67269	0.00156884
GeneID:281154	FBN1	fibrillin 1	-2.66016	0.0475372
GeneID:507824	LRRC8E	leucine rich repeat containing 8 family, member E	-2.65818	0.0131315
GeneID:504477	NCAPH	non-SMC condensin I complex, subunit H	-2.65443	8.87906e-05
GeneID:539905	FLRT2	similar to KIAA0405	-2.65366	0.00178656
GeneID:787939	LOC787939	similar to mCG1305	-2.65274	2.18374e-06
GeneID:505323	OAT	ornithine aminotransferase	-2.64729	0.00395006
GeneID:615937	RAD51AP1	RAD51 associated protein 1	-2.64559	7.25991e-05
GeneID:782916	ERCC6L	excision repair cross-complementing rodent repair deficiency, complementation group 6-like	-2.64547	1.19832e-05
GeneID:616694	NSDHL	NAD(P) dependent steroid dehydrogenase-like	-2.63278	0.000371098
GeneID:534781	PBK	PDZ binding kinase	-2.63268	0.00132699
GeneID:615847	FAM33A	family with sequence similarity 33, member A	-2.62787	4.87137e-05
GeneID:404148	PGAM1	phosphoglycerate mutase 1 (brain)	-2.62562	0.000849101
GeneID:510347	MRPL15	mitochondrial ribosomal protein L15	-2.62296	0.000145941
GeneID:497015	TPM2	tropomyosin 2 (beta)	-2.61744	1.34539e-05
GeneID:281409	PLOD1	procollagen-lysine 1, 2-oxoglutarate 5-dioxygenase 1	-2.60895	0.000256902
GeneID:767894	UBE2L3	ubiquitin-conjugating enzyme E2L 3	-2.60574	1.48912e-06
GeneID:521580	LOC521580	similar to histone cluster 1, H2bd	-2.60326	0.0259136
GeneID:507731	CDC25C	cell division cycle 25 homolog C (S. pombe)	-2.59407	7.46552e-06
GeneID:541130	UBE2N	ubiquitin-conjugating enzyme E2N (UBC13 homolog, yeast)	-2.59307	2.95624e-06
GeneID:280858	MIF	macrophage migration inhibitory factor (glycosylation-inhibiting factor)	-2.59008	0.000357654
GeneID:281168	FMOD	fibromodulin	-2.58807	0.0042004
GeneID:538634	CTHRC1	collagen triple helix repeat containing 1	-2.58474	0.024972
GeneID:508530	PSMC3IP	PSMC3 interacting protein	-2.57931	7.38608e-06
GeneID:514615	COLQ	collagen-like tail subunit (single strand of homotrimer) of asymmetric acetylcholinesterase	-2.5781	0.00188266
GeneID:512891	PSMD8	proteasome (prosome, macropain) 26S subunit, non-ATPase, 8	-2.57614	2.21583e-06
GeneID:512667	ADAL	adenosine deaminase-like	-2.57407	3.92117e-06
GeneID:505060	CYP51A1	cytochrome P450, family 51, subfamily A, polypeptide 1	-2.56107	0.000212643
GeneID:327718	COX7C	cytochrome c oxidase subunit VIIc	-2.56016	3.73983e-06
GeneID:614103	DCTPP1	dCTP pyrophosphatase 1	-2.55944	0.00147369
GeneID:616553	PFDN1	prefoldin subunit 1	-2.55386	1.96385e-05
GeneID:510274	PCYT2	phosphate cytidylyltransferase 2, ethanolamine	-2.55188	1.91667e-06
GeneID:507595	C17H12ORF65	chromosome 12 open reading frame 65 ortholog	-2.54985	8.88687e-05
GeneID:511468	NINJ1	ninjurin 1	-2.54412	0.0112565
GeneID:281306	MDH2	malate dehydrogenase 2, NAD (mitochondrial)	-2.54298	0.000324485
GeneID:534497	PMP22	peripheral myelin protein 22	-2.53857	0.0027153
GeneID:511913	HSPD1	heat shock 60kDa protein 1 (chaperonin)	-2.53044	1.30184e-05
GeneID:404132	APOA1BP	apolipoprotein A-I binding protein	-2.52687	3.53004e-05
GeneID:505886	IQGAP3	IQ motif containing GTPase activating protein 3	-2.52611	7.47898e-05
GeneID:515235	CCDC80	coiled-coil domain containing 80	-2.52232	0.015917
GeneID:505238	RALB	v-ral simian leukemia viral oncogene homolog B (ras related; GTP binding protein)	-2.5208	0.00117701
GeneID:510618	CDK4	cyclin-dependent kinase 4	-2.51817	2.10339e-05
GeneID:281036	CALR	calreticulin	-2.51634	5.37131e-05
GeneID:513129	LOC513129	hypothetical LOC513129	-2.51573	0.00140429
GeneID:535277	TPM4	tropomyosin 4	-2.51559	4.31627e-05
GeneID:508683	PFKL	phosphofructokinase, liver	-2.51413	0.00697824
GeneID:538986	FIGNL1	fidgetin-like 1	-2.51274	1.63885e-05
GeneID:510916	DBF4	DBF4 homolog (S. cerevisiae)	-2.50993	0.000191981
GeneID:281758	FABP3	fatty acid binding protein 3, muscle and heart (mammary-derived growth inhibitor)	-2.50901	0.000114574
GeneID:516021	SLC5A6	solute carrier family 5 (sodium-dependent vitamin transporter), member 6	-2.50546	6.67606e-05
GeneID:281997	PRDX1	peroxiredoxin 1	-2.50376	0.00136341
GeneID:532572	LAMC1	laminin, gamma 1 (formerly LAMB2)	-2.50243	9.39382e-05
GeneID:504728	CCDC109B	coiled-coil domain containing 109B	-2.50109	0.000177655
GeneID:616634	LOC616634	similar to histone cluster 1, H2ag	-2.49907	0.00362284
GeneID:768057	HIGD1D	HIG1 domain family, member 1D	-2.49749	9.53138e-06
GeneID:100140583	SEPT9	septin 9	-2.49124	0.000122855
GeneID:100336229	LOC100336229	tyrosine 3/tryptophan 5 -monooxygenase activation protein, zeta polypeptide-like	-2.48997	0.000910503
GeneID:100295800	LOC100295800	similar to COX17 homolog, cytochrome c oxidase assembly protein	-2.48688	0.000523969
GeneID:540376	AMACR	alpha-methylacyl-CoA racemase	-2.48264	0.00105498
GeneID:525628	DIAPH3	diaphanous homolog 3 (Drosophila)	-2.4826	0.000242776
GeneID:514405	PLK4	polo-like kinase 4 (Drosophila)	-2.47905	0.000135805
GeneID:531234	NCAPG	non-SMC condensin I complex, subunit G	-2.47749	3.49927e-05
GeneID:517040	GABBR2	gamma-aminobutyric acid (GABA) B receptor, 2	-2.4758	0.0229131
GeneID:540455	LOC540455	hypothetical protein LOC540455	-2.47168	0.000309491
GeneID:507549	TIMD4	T-cell immunoglobulin and mucin domain containing 4	-2.46397	0.000722026
GeneID:615348	PPP1R14A	protein phosphatase 1, regulatory (inhibitor) subunit 14A	-2.45963	0.00168166
GeneID:506316	DNAJB11	DnaJ (Hsp40) homolog, subfamily B, member 11	-2.45473	0.000268005
GeneID:522230	C13H20ORF7	chromosome 20 open reading frame 7 ortholog	-2.44462	2.94924e-05
GeneID:513234	OSAP	ovary-specific acidic protein	-2.44425	0.00837567
GeneID:767968	BEX2	brain expressed X-linked 2	-2.44266	0.0119109
GeneID:614759	LSM3	LSM3 homolog, U6 small nuclear RNA associated (S. cerevisiae)	-2.44045	2.08212e-06
GeneID:540681	WDHD1	WD repeat and HMG-box DNA binding protein 1	-2.43662	9.55293e-05
GeneID:615930	IFI30	gamma-inducible protein 30	-2.42787	0.019535
GeneID:540744	ZYG11B	zyg-11 homolog B (C. elegans)	-2.42649	1.43505e-05
GeneID:538173	PGP	phosphoglycolate phosphatase	-2.42638	0.00200141
GeneID:781499	LOC781499	similar to heterogeneous nuclear ribonucleoprotein A3	-2.4256	0.000201174
GeneID:517044	TBX18	T-box 18	-2.42323	0.00383758
GeneID:539291	MYCBP	c-myc binding protein	-2.41768	4.75196e-05
GeneID:539141	PSMA2	proteasome (prosome, macropain) subunit, alpha type, 2	-2.41255	1.44729e-05
GeneID:615271	LOC615271	similar to heterogeneous nuclear ribonucleoprotein A3	-2.41043	1.98196e-06
GeneID:767982	USMG5	up-regulated during skeletal muscle growth 5 homolog (mouse)	-2.40892	8.47112e-07
GeneID:515158	CCDC99	coiled-coil domain containing 99	-2.40602	0.000250064
GeneID:510714	FRMD4A	FERM domain containing 4A	-2.40103	0.00527806
GeneID:404156	CD63	CD63 molecule	-2.39988	7.99569e-05
GeneID:515784	CKAP4	cytoskeleton-associated protein 4	-2.39818	0.000126161
GeneID:618131	TIMM8B	translocase of inner mitochondrial membrane 8 homolog B (yeast)	-2.39674	3.1499e-06
GeneID:280716	AK2	adenylate kinase 2	-2.3933	0.000261626
GeneID:512334	GLOD4	glyoxalase domain containing 4	-2.39289	0.000104009
GeneID:286815	GCH1	GTP cyclohydrolase 1	-2.39118	2.63923e-05
GeneID:510998	MPP1	membrane protein, palmitoylated 1, 55kDa	-2.38543	0.000148971
GeneID:617703	UBE2S	ubiquitin-conjugating enzyme E2S	-2.38378	0.00566278
GeneID:533251	RANBP1	RAN binding protein 1	-2.37658	1.37697e-05
GeneID:512723	DLAT	dihydrolipoamide S-acetyltransferase	-2.37623	0.01224
GeneID:526535	SQLE	squalene epoxidase	-2.37177	0.0480533
GeneID:540138	TMEM109	transmembrane protein 109	-2.36748	7.73687e-05
GeneID:782132	ZMAT2	zinc finger, matrin type 2	-2.36712	5.28241e-05
GeneID:505280	USP5	ubiquitin specific peptidase 5 (isopeptidase T)	-2.36271	9.39279e-05
GeneID:504533	UBL4A	ubiquitin-like 4A	-2.36254	3.77149e-05
GeneID:615527	CENPL	centromere protein L	-2.36115	0.000547633
GeneID:504323	THBS3	thrombospondin 3	-2.35901	0.000241022
GeneID:286840	SDHB	succinate dehydrogenase complex, subunit B, iron sulfur (Ip)	-2.3522	2.67586e-05
GeneID:784353	ATAD3B	ATPase family, AAA domain containing 3B	-2.34917	0.000267595
GeneID:504585	SPAG5	sperm associated antigen 5	-2.3476	0.00112727
GeneID:537282	MYO1B	myosin IB	-2.34309	5.39758e-06
GeneID:507498	CKAP2L	cytoskeleton associated protein 2-like	-2.3424	0.00451426
GeneID:514033	PDCL3	phosducin-like 3	-2.33679	0.000109059
GeneID:532848	LOC532848	similar to hCG2036584	-2.33409	1.15025e-05
GeneID:100125267	LIPA	lipase A, lysosomal acid, cholesterol esterase	-2.33289	0.0402092
GeneID:513043	NXT2	nuclear transport factor 2-like export factor 2	-2.32943	0.00023452
GeneID:541013	MAGOHB	mago-nashi homolog B (Drosophila)	-2.32916	3.50832e-06
GeneID:541099	MTPN	myotrophin	-2.32756	3.88781e-05
GeneID:509419	HMGXB3	HMG box domain containing 3	-2.32663	0.00139638
GeneID:281917	MOCS1	molybdenum cofactor synthesis 1	-2.32092	0.0202191
GeneID:282646	HSP90B1	tumor rejection antigen (gp96) 1	-2.32023	0.00500696
GeneID:280808	GPI	glucose phosphate isomerase	-2.32003	0.0011974
GeneID:538144	TMED1	transmembrane emp24 protein transport domain containing 1	-2.31628	1.73653e-06
GeneID:523752	IDE	insulin-degrading enzyme	-2.31505	5.15744e-05
GeneID:505789	CETN4	centrin 4	-2.31498	0.000757187
GeneID:785690	GEN1	Gen homolog 1, endonuclease (Drosophila)	-2.31403	6.37217e-05
GeneID:505556	VARS	valyl-tRNA synthetase	-2.3116	0.00127677
GeneID:534553	CFL1	cofilin 1 (non-muscle)	-2.31035	2.72535e-05
GeneID:100335534	LOC100335534	histone H2B type 1-A-like	-2.31025	0.0113308
GeneID:509283	RNF213	similar to mCG142721	-2.30849	0.0023779
GeneID:100139864	BOSTAUV1R403	vomeronasal 1 receptor bosTauV1R403	-2.30627	2.58284e-06
GeneID:511899	INSIG1	insulin induced gene 1	-2.30467	0.00861913
GeneID:534964	INTS7	integrator complex subunit 7	-2.3	0.00788598
GeneID:525378	NACC1	nucleus accumbens associated 1, BEN and BTB (POZ) domain containing	-2.29932	0.000168253
GeneID:614063	MGC140340	RMI1, RecQ mediated genome instability 1, homolog (S. cerevisiae)	-2.29418	5.19882e-05
GeneID:534284	SETX	senataxin	-2.2894	0.0016895
GeneID:514938	ARFIP2	ADP-ribosylation factor interacting protein 2	-2.28791	0.000593252
GeneID:535390	PPME1	protein phosphatase methylesterase 1	-2.28616	0.000460766
GeneID:100297413	LOC100297413	similar to cytochrome c oxidase, subunit VIIc	-2.28116	1.029e-05
GeneID:505917	VWA1	von Willebrand factor A domain containing 1	-2.27909	0.0405813
GeneID:505103	PHGDH	phosphoglycerate dehydrogenase	-2.27626	0.00371188
GeneID:509598	MKI67IP	MKI67 (FHA domain) interacting nucleolar phosphoprotein	-2.2753	8.50701e-05
GeneID:536143	GCN1L1	GCN1 general control of amino-acid synthesis 1-like 1 (yeast)	-2.27415	4.32603e-05
GeneID:616182	SMAP	small acidic protein	-2.27163	0.000111271
GeneID:100139988	RHOQ	ras homolog gene family, member Q	-2.26992	0.000712741
GeneID:506329	ALDH16A1	aldehyde dehydrogenase 16 family, member A1	-2.267	0.000129413
GeneID:540069	CIAO1	cytosolic iron-sulfur protein assembly 1 homolog (S. cerevisiae)	-2.26239	0.000182876
GeneID:510373	BID	BH3 interacting domain death agonist	-2.26151	3.90758e-06
GeneID:100337023	LOC100337023	collagen alpha-1(V) chain-like	-2.26149	0.0300143
GeneID:614307	HAUS4	HAUS augmin-like complex, subunit 4	-2.25949	0.00191498
GeneID:100126049	NUDT14	nudix (nucleoside diphosphate linked moiety X)-type motif 14	-2.25234	0.00510796
GeneID:282483	SLC34A1	solute carrier family 34 (sodium phosphate), member 1	-2.25091	5.95746e-05
GeneID:538931	MGC133554	similar to MAK31-like protein	-2.24938	0.000116592
GeneID:520518	LOC520518	similar to Hcp beta-lactamase-like protein C1orf163	-2.24928	0.000660959
GeneID:533374	GGCT	gamma-glutamyl cyclotransferase	-2.24785	0.000768445
GeneID:783548	TNKS1BP1	tankyrase 1 binding protein 1, 182kDa	-2.24765	0.00403914
GeneID:539036	RGS19	regulator of G-protein signaling 19	-2.24712	0.0311066
GeneID:508666	LOC508666	similar to C-C motif chemokine 23 precursor (Small-inducible cytokine A23) (Macrophage inflammatory protein 3) (MIP-3) (Myeloid progenitor inhibitory factor 1) (MPIF-1) (CK-beta-8) (CKB-8)	-2.24652	0.0222746
GeneID:507983	LOC507983	similar to KIAA1728 protein	-2.24551	1.59832e-05
GeneID:524608	DCBLD2	discoidin, CUB and LCCL domain containing 2	-2.24449	0.0165413
GeneID:399560	MRPL12	mitochondrial ribosomal protein L12	-2.24281	0.000248149
GeneID:281408	PLAU	plasminogen activator, urokinase	-2.24227	0.0369423
GeneID:534248	MGAT1	mannosyl (alpha-1,3-)-glycoprotein beta-1,2-N-acetylglucosaminyltransferase	-2.24008	4.97424e-05
GeneID:282119	VDAC1	voltage-dependent anion channel 1	-2.23941	0.000701574
GeneID:615897	TOMM5	translocase of outer mitochondrial membrane 5 homolog (yeast)	-2.23888	3.56115e-05
GeneID:512886	RNASEK	ribonuclease, RNase K	-2.23723	0.000559808
GeneID:100138783	LOC100138783	similar to Uncharacterized protein C9orf114	-2.23393	6.71655e-05
GeneID:538880	CPEB2	cytoplasmic polyadenylation element binding protein 2	-2.23184	0.00831854
GeneID:513038	CTSK	cathepsin K	-2.23181	0.0127661
GeneID:786732	SPCS2	signal peptidase complex subunit 2 homolog (S. cerevisiae)	-2.23066	6.23397e-05
GeneID:517805	FOXP4	forkhead box P4	-2.227	1.28362e-05
GeneID:538789	NDC80	NDC80 homolog, kinetochore complex component (S. cerevisiae)	-2.22061	0.000180685
GeneID:100298177	LOC100298177	similar to arylsulfatase A	-2.22023	0.000280012
GeneID:525690	MGC139367	hypothetical LOC525690	-2.2202	0.000732329
GeneID:100295169	LOC100295169	hypothetical protein LOC100295169	-2.21966	0.00134154
GeneID:534830	SCLT1	sodium channel and clathrin linker 1	-2.2192	2.08649e-05
GeneID:517777	LOC517777	similar to ATP synthase, H+ transporting, mitochondrial F0 complex, subunit F2	-2.21888	2.54717e-05
GeneID:506370	CYB5B	cytochrome b5 type B (outer mitochondrial membrane)	-2.21561	1.73949e-05
GeneID:614783	DAZAP1	DAZ associated protein 1	-2.21405	6.69046e-06
GeneID:516210	CKB	creatine kinase, brain	-2.20809	0.00746658
GeneID:616675	NOP10	NOP10 ribonucleoprotein homolog (yeast)	-2.20619	2.70941e-05
GeneID:509841	TIMM23	translocase of inner mitochondrial membrane 23 homolog (yeast)	-2.20172	4.77133e-05
GeneID:532432	REEP2	receptor accessory protein 2	-2.20004	7.80746e-06
GeneID:531444	CISD1	CDGSH iron sulfur domain 1	-2.19555	0.00379003
GeneID:509687	KDELR3	KDEL (Lys-Asp-Glu-Leu) endoplasmic reticulum protein retention receptor 3	-2.19377	0.000446296
GeneID:615773	FAM119A	family with sequence similarity 119, member A	-2.1935	0.0162481
GeneID:510792	ATP13A2	ATPase type 13A2	-2.19258	3.08898e-05
GeneID:786159	NCAPD2	non-SMC condensin I complex, subunit D2	-2.19075	9.35877e-05
GeneID:286811	EIF6	eukaryotic translation initiation factor 6	-2.1866	1.0926e-05
GeneID:618350	CISD3	CDGSH iron sulfur domain 3	-2.18519	0.00489907
GeneID:506848	SIKE1	suppressor of IKBKE 1	-2.17877	0.00107707
GeneID:515743	RNF181	ring finger protein 181	-2.1772	0.0024182
GeneID:514706	DBNL	drebrin-like	-2.17718	1.15607e-05
GeneID:327694	EIF2S1	eukaryotic translation initiation factor 2, subunit 1 alpha, 35kDa	-2.1769	1.80575e-05
GeneID:614958	HIST1H2BN	histone cluster 1, H2bn	-2.1742	2.36403e-05
GeneID:513684	TCIRG1	T-cell, immune regulator 1, ATPase, H+ transporting, lysosomal V0 subunit A3	-2.1724	1.86905e-05
GeneID:512019	ANGPTL2	angiopoietin-like 2	-2.16865	0.000561991
GeneID:519269	RRAS2	related RAS viral (r-ras) oncogene homolog 2	-2.16784	0.000103615
GeneID:505791	TROAP	trophinin associated protein (tastin)	-2.16556	0.014704
GeneID:781667	LOC781667	similar to NEPH1 protein	-2.16548	9.49714e-05
GeneID:281643	BCAT2	branched chain aminotransferase 2, mitochondrial	-2.16452	0.00326281
GeneID:529277	LOC529277	similar to histone cluster 1, H2ag	-2.16445	0.00222364
GeneID:534296	MTHFD1L	methylenetetrahydrofolate dehydrogenase (NADP+ dependent) 1-like	-2.16291	0.00732075
GeneID:520757	RNF10	ring finger protein 10	-2.16192	0.000658171
GeneID:538915	WDR43	WD repeat domain 43	-2.15975	0.00138077
GeneID:404143	GHITM	growth hormone inducible transmembrane protein	-2.15973	4.83183e-05
GeneID:100335173	LOC100335173	hypothetical protein LOC100335173	-2.15875	3.32633e-06
GeneID:506163	MOSPD3	motile sperm domain containing 3	-2.15658	0.0135777
GeneID:616632	TMEM223	transmembrane protein 223	-2.15061	0.000213527
GeneID:533980	CKAP5	cytoskeleton associated protein 5	-2.14855	0.000531868
GeneID:510567	TMEM209	transmembrane protein 209	-2.14599	5.39997e-05
GeneID:533922	NAA30	N(alpha)-acetyltransferase 30, NatC catalytic subunit	-2.14501	0.00938963
GeneID:510518	LLPH	LLP homolog, long-term synaptic facilitation (Aplysia)	-2.14452	0.00014491
GeneID:280910	RGN	regucalcin (senescence marker protein-30)	-2.14272	0.0375349
GeneID:617040	LOC617040	similar to hCG23722	-2.14098	0.000140786
GeneID:616109	UQCR10	ubiquinol-cytochrome c reductase complex 7.2 kDa protein	-2.1405	4.71992e-05
GeneID:538706	COMMD10	COMM domain containing 10	-2.13958	5.0237e-05
GeneID:618720	TMEM161A	transmembrane protein 161A	-2.13816	9.62224e-06
GeneID:514679	KIF20B	kinesin family member 20B	-2.13806	8.87375e-05
GeneID:509292	UBA5	ubiquitin-like modifier activating enzyme 5	-2.13716	0.00141659
GeneID:515593	MAP1A	microtubule-associated protein 1A	-2.13511	0.00458587
GeneID:540962	LOC540962	similar to QIL1 protein	-2.13408	1.28765e-05
GeneID:511062	WDR67	WD repeat domain 67	-2.13312	0.000104224
GeneID:618035	RAB27A	RAB27A, member RAS oncogene family	-2.13074	0.00155702
GeneID:505284	CENPH	centromere protein H	-2.13021	0.00282568
GeneID:539101	JAGN1	jagunal homolog 1 (Drosophila)	-2.12721	5.72027e-05
GeneID:533578	NUDT22	nudix (nucleoside diphosphate linked moiety X)-type motif 22	-2.12489	0.00017171
GeneID:507455	SLC44A3	solute carrier family 44, member 3	-2.12468	0.0370118
GeneID:327675	ATP5B	ATP synthase, H+ transporting, mitochondrial F1 complex, beta polypeptide	-2.12363	0.000878509
GeneID:506192	AP1B1	adaptor-related protein complex 1, beta 1 subunit	-2.121	0.00598536
GeneID:337870	MAD2L1	MAD2 mitotic arrest deficient-like 1 (yeast)	-2.12026	0.00406702
GeneID:506955	ILVBL	ilvB (bacterial acetolactate synthase)-like	-2.11946	0.000464149
GeneID:511291	CHPT1	choline phosphotransferase 1	-2.11651	0.000646775
GeneID:507895	U2AF2	U2 small nuclear RNA auxiliary factor 2	-2.11453	1.51994e-05
GeneID:512500	CYC1	cytochrome c-1	-2.11267	3.33208e-05
GeneID:513622	MRPL51	mitochondrial ribosomal protein L51	-2.1126	0.00047396
GeneID:353217	SLC35B1	solute carrier family 35, member B1	-2.11169	1.45259e-05
GeneID:513665	STK17A	serine/threonine kinase 17a	-2.11032	0.0414614
GeneID:615059	SLC6A4	solute carrier family 6 (neurotransmitter transporter, serotonin), member 4	-2.10994	0.00438083
GeneID:510155	PSMA5	proteasome (prosome, macropain) subunit, alpha type, 5	-2.10763	7.49679e-06
GeneID:507285	CHN2	chimerin (chimaerin) 2	-2.10172	0.00309161
GeneID:512958	EBPL	emopamil binding protein-like	-2.09757	0.000272075
GeneID:506492	ATP5J2	ATP synthase, H+ transporting, mitochondrial F0 complex, subunit F2	-2.0959	1.04955e-05
GeneID:513531	ITGB1BP1	integrin beta 1 binding protein 1	-2.09392	0.00255688
GeneID:504961	MPDU1	mannose-P-dolichol utilization defect 1	-2.09173	6.45522e-05
GeneID:534616	BCHE	butyrylcholinesterase	-2.09039	0.00161582
GeneID:616800	LOC616800	similar to histone cluster 1, H3f	-2.09006	0.00461991
GeneID:511268	PARK7	Parkinson disease (autosomal recessive, early onset) 7	-2.0893	0.000208242
GeneID:533191	TMTC1	transmembrane and tetratricopeptide repeat containing 1	-2.08787	0.000730489
GeneID:618530	ROMO1	reactive oxygen species modulator 1	-2.0873	0.000432307
GeneID:533248	CCDC88A	coiled-coil domain containing 88A	-2.08655	0.000698081
GeneID:767970	ASRGL1	asparaginase like 1	-2.08427	0.00290638
GeneID:507083	C19H17orf61	chromosome 17 open reading frame 61 ortholog	-2.08381	0.0044078
GeneID:506390	EXO1	exonuclease 1	-2.08379	0.00161976
GeneID:280701	PPA1	pyrophosphatase (inorganic) 1	-2.08052	0.000122069
GeneID:520167	LAMB2	laminin, beta 2 (laminin S)	-2.07935	0.000286771
GeneID:100174927	LOC100174927	hypothetical LOC100174927	-2.07827	0.000124964
GeneID:781260	CISD2	CDGSH iron sulfur domain 2	-2.07773	0.000300138
GeneID:537528	LOC537528	similar to mCG18581	-2.06856	0.0132222
GeneID:347700	EIF2AK2	eukaryotic translation initiation factor 2-alpha kinase 2	-2.06662	0.00115944
GeneID:514355	CCT7	chaperonin containing TCP1, subunit 7 (eta)	-2.06489	3.10832e-05
GeneID:282478	SLC25A4	solute carrier family 25 (mitochondrial carrier; adenine nucleotide translocator), member 4	-2.06376	0.000339557
GeneID:515569	EBP	emopamil binding protein (sterol isomerase)	-2.06258	0.000270937
GeneID:510127	MRPL37	mitochondrial ribosomal protein L37	-2.06012	3.80038e-05
GeneID:523694	SEPW1	selenoprotein W, 1	-2.05803	1.71606e-05
GeneID:286863	YWHAB	tyrosine 3-monooxygenase/tryptophan 5-monooxygenase activation protein, beta polypeptide	-2.05557	0.000125822
GeneID:539353	HEATR3	HEAT repeat containing 3	-2.05445	0.000339935
GeneID:507240	PRPF38A	PRP38 pre-mRNA processing factor 38 (yeast) domain containing A	-2.05029	0.00111837
GeneID:516866	LOC516866	similar to alpha-kinase 3	-2.04116	0.00440111
GeneID:327704	NDUFA4	NADH dehydrogenase (ubiquinone) 1 alpha subcomplex, 4, 9kDa	-2.03916	0.000146092
GeneID:513208	WDR61	WD repeat domain 61	-2.03788	7.57435e-05
GeneID:281811	HADHB	hydroxyacyl-Coenzyme A dehydrogenase/3-ketoacyl-Coenzyme A thiolase/enoyl-Coenzyme A hydratase (trifunctional protein), beta subunit	-2.03723	7.58467e-06
GeneID:512971	POLR2E	polymerase (RNA) II (DNA directed) polypeptide E, 25kDa	-2.03063	0.000392552
GeneID:508788	SNRPD1	small nuclear ribonucleoprotein D1 polypeptide 16kDa	-2.02752	0.000201309
GeneID:507688	GLDC	glycine dehydrogenase (decarboxylating)	-2.02624	0.00147911
GeneID:100125928	HIG2	hypoxia-inducible protein 2	-2.02558	0.00084003
GeneID:518622	CSE1L	CSE1 chromosome segregation 1-like (yeast)	-2.02068	0.000293737
GeneID:528099	RAB32	RAB32, member RAS oncogene family	-2.01993	0.000913864
GeneID:516091	CUEDC2	CUE domain containing 2	-2.01435	3.81533e-05
GeneID:529646	LOC529646	similar to histone cluster 1, H2bd	-2.01097	0.00264773
GeneID:505066	TBCE	tubulin folding cofactor E	-2.00902	0.0106635
GeneID:615481	KLHL32	kelch-like 32 (Drosophila)	-2.00763	0.0434905
GeneID:786759	TRIP11	thyroid hormone receptor interactor 11	-2.0071	0.000109211
GeneID:614579	MRPL14	mitochondrial ribosomal protein L14	-2.00638	0.000842144
GeneID:281183	GART	phosphoribosylglycinamide formyltransferase, phosphoribosylglycinamide synthetase, phosphoribosylaminoimidazole synthetase	-2.00557	0.000670526
GeneID:614434	CDCA3	cell division cycle associated 3	-2.00477	0.0032045
GeneID:540641	CCRN4L	CCR4 carbon catabolite repression 4-like (S. cerevisiae)	-2.00411	0.000787248
GeneID:786454	MRPL34	mitochondrial ribosomal protein L34	-2.002	9.62851e-05
GeneID:787465	LOC787465	similar to histone cluster 1, H2bd	-2.00166	0.0062798
GeneID:536537	RQCD1	RCD1 required for cell differentiation1 homolog (S. pombe)	-2.00084	0.000447386
GeneID:540574	TOPBP1	topoisomerase (DNA) II binding protein 1	-1.99963	1.24702e-05
GeneID:519575	TTC13	tetratricopeptide repeat domain 13	-1.99902	0.000221345
GeneID:783572	ADK	adenosine kinase	-1.99791	0.00144746
GeneID:513376	STBD1	starch binding domain 1	-1.99595	0.00877223
GeneID:613568	MACROD1	MACRO domain containing 1	-1.99521	0.00232763
GeneID:615039	AKIRIN1	akirin 1	-1.99455	5.67617e-05
GeneID:540969	DNA2	DNA replication helicase 2 homolog (yeast)	-1.99298	0.0025849
GeneID:522073	RCN3	reticulocalbin 3, EF-hand calcium binding domain	-1.9929	0.00335611
GeneID:618360	LOC618360	similar to Nitric oxide-inducible gene protein	-1.98728	1.41161e-05
GeneID:538509	C13H10ORF97	chromosome 10 open reading frame 97 ortholog	-1.98518	4.61845e-05
GeneID:539992	LYPLA1	lysophospholipase I	-1.97624	0.000565869
GeneID:527628	LIPT2	lipoyl(octanoyl) transferase 2 (putative)	-1.976	0.00154412
GeneID:514259	EFHD2	EF-hand domain family, member D2	-1.97323	0.0287507
GeneID:540859	TCEB1	transcription elongation factor B (SIII), polypeptide 1 (15kDa, elongin C)	-1.97207	0.000294613
GeneID:508928	MRPS15	mitochondrial ribosomal protein S15	-1.9719	2.43563e-05
GeneID:532203	MRPL24	mitochondrial ribosomal protein L24	-1.9711	0.00110911
GeneID:100125940	THOC6	THO complex 6 homolog (Drosophila)	-1.96482	0.000250888
GeneID:539970	DCAF15	DDB1 and CUL4 associated factor 15	-1.9624	0.00319082
GeneID:100301168	LOC100301168	similar to high-mobility group box 1	-1.96217	0.00059305
GeneID:514220	TMEM184B	transmembrane protein 184B	-1.96121	0.000420909
GeneID:530409	PHB	prohibitin	-1.96073	2.52467e-05
GeneID:613561	MRPS18C	mitochondrial ribosomal protein S18C	-1.95934	0.000210968
GeneID:613717	KCTD9	potassium channel tetramerisation domain containing 9	-1.95728	0.000122052
GeneID:511207	PSMB7	proteasome (prosome, macropain) subunit, beta type, 7	-1.95627	0.000310137
GeneID:505537	RRM1	ribonucleotide reductase M1	-1.95164	0.00149535
GeneID:539361	SREBF1	sterol regulatory element binding transcription factor 1	-1.95153	0.000731477
GeneID:506107	BAG2	BCL2-associated athanogene 2	-1.94942	6.06891e-05
GeneID:282691	HMGB1	high-mobility group box 1	-1.94925	0.00140916
GeneID:618428	CACYBP	calcyclin binding protein	-1.94846	0.00154241
GeneID:617118	DNAJC30	DnaJ (Hsp40) homolog, subfamily C, member 30	-1.94798	0.000553943
GeneID:535369	E2F1	E2F transcription factor 1	-1.94773	0.00255327
GeneID:509461	TMEM45A	transmembrane protein 45A	-1.94529	0.0106107
GeneID:514170	CSTB	cystatin B (stefin B)	-1.9446	0.024192
GeneID:506945	BHLHB2	basic helix-loop-helix domain containing, class B, 2	-1.94379	0.0107547
GeneID:535588	ABHD5	abhydrolase domain containing 5	-1.94363	0.00161927
GeneID:505628	SNF8	SNF8, ESCRT-II complex subunit, homolog (S. cerevisiae)	-1.94103	0.000252095
GeneID:540329	PPM1K	protein phosphatase 1K (PP2C domain containing)	-1.94028	0.00367272
GeneID:614496	R3HCC1	R3H domain and coiled-coil containing 1	-1.93973	0.00591792
GeneID:526064	LOC526064	similar to histone cluster 1, H2bl	-1.93917	0.026932
GeneID:538357	LOC538357	similar to glutamyl-prolyl tRNA synthetase	-1.93901	0.0014198
GeneID:613851	SLC30A7	solute carrier family 30 (zinc transporter), member 7	-1.93793	0.00012605
GeneID:614678	CBFB	core-binding factor, beta subunit	-1.93677	0.00291501
GeneID:281157	FDX1	ferredoxin 1	-1.93394	0.000912521
GeneID:281559	UACA	uveal autoantigen with coiled-coil domains and ankyrin repeats	-1.93321	0.0117605
GeneID:616819	LOC616819	similar to histone cluster 1, H3f	-1.93294	0.00533874
GeneID:539299	SPATS2L	spermatogenesis associated, serine-rich 2-like	-1.9321	0.0123326
GeneID:767981	SHFM1	split hand/foot malformation (ectrodactyly) type 1	-1.93193	0.000369752
GeneID:100140639	RAD54L	RAD54-like (S. cerevisiae)	-1.93169	0.000622983
GeneID:615641	C21H14orf147	chromosome 14 open reading frame 147 ortholog	-1.93036	0.00206241
GeneID:615438	BTBD19	BTB (POZ) domain containing 19	-1.92963	0.0150125
GeneID:539249	G3BP2	GTPase activating protein (SH3 domain) binding protein 2	-1.92486	0.00139376
GeneID:534656	CAPZA1	capping protein (actin filament) muscle Z-line, alpha 1	-1.92384	0.000295507
GeneID:783612	LOC783612	similar to Glyceraldehyde-3-phosphate dehydrogenase	-1.92303	0.00474705
GeneID:512890	USE1	unconventional SNARE in the ER 1 homolog (S. cerevisiae)	-1.92224	0.00460852
GeneID:538903	SIGMAR1	sigma non-opioid intracellular receptor 1	-1.92164	8.07629e-05
GeneID:614126	LOC614126	similar to Hmgb1 protein	-1.92112	0.000170486
GeneID:521239	MKX	mohawk homeobox	-1.92073	8.47691e-05
GeneID:525863	LOC525863	similar to Hist1h4c protein	-1.92066	0.0282119
GeneID:538961	ANKRD54	ankyrin repeat domain 54	-1.92046	0.00112433
GeneID:100295873	LOC100295873	similar to cytochrome c oxidase, subunit VIIc	-1.92035	3.47599e-05
GeneID:510540	NUP85	nucleoporin 85kDa	-1.92002	0.000158341
GeneID:512489	GRK4	G protein-coupled receptor kinase 4	-1.9184	0.0025538
GeneID:532995	LOC532995	hypothetical protein LOC532995	-1.91788	0.000531776
GeneID:507102	SREBF2	sterol regulatory element binding transcription factor 2	-1.91593	0.00427843
GeneID:538671	SUPT6H	suppressor of Ty 6 homolog (S. cerevisiae)	-1.91222	0.00117629
GeneID:530070	LOC530070	hypothetical protein LOC530070	-1.91197	0.000588039
GeneID:327698	NDUFA2	NADH dehydrogenase (ubiquinone) 1 alpha subcomplex, 2, 8kDa	-1.91186	0.000353695
GeneID:528149	CHSY3	chondroitin sulfate synthase 3	-1.91003	0.000892614
GeneID:510841	PDK3	pyruvate dehydrogenase kinase, isozyme 3	-1.90734	0.0118484
GeneID:493719	MGST1	microsomal glutathione S-transferase 1	-1.90731	8.62364e-05
GeneID:515890	URM1	ubiquitin related modifier 1 homolog (S. cerevisiae)	-1.90567	5.71459e-05
GeneID:539611	RNF26	ring finger protein 26	-1.90458	3.30392e-05
GeneID:780876	MAD2	mitotic checkpoint component Mad2	-1.90424	0.02319
GeneID:537706	THOC4	THO complex 4	-1.90417	6.14956e-05
GeneID:617307	SLC19A1	solute carrier family 19 (folate transporter), member 1	-1.90088	0.00277265
GeneID:783467	LOC783467	similar to NADH:ubiquinone oxidoreductase b17.2 subunit	-1.89938	0.000502278
GeneID:614347	ANAPC13	anaphase promoting complex subunit 13	-1.89659	1.6673e-05
GeneID:732539	SARNP	SAP domain containing ribonucleoprotein	-1.89577	0.000116527
GeneID:768330	DBI	diazepam binding inhibitor (GABA receptor modulator, acyl-Coenzyme A binding protein)	-1.89508	0.00159871
GeneID:782669	HNRNPA3	heterogeneous nuclear ribonucleoprotein A3	-1.89505	5.42748e-05
GeneID:526370	LENG8	leukocyte receptor cluster (LRC) member 8	-1.89417	0.000418817
GeneID:525262	FAR1	fatty acyl CoA reductase 1	-1.89135	0.00102368
GeneID:100299281	LOC100299281	similar to crystallin, zeta	-1.89074	0.0263448
GeneID:535200	WIZ	widely interspaced zinc finger motifs	-1.89061	0.000115125
GeneID:618423	GFER	growth factor, augmenter of liver regeneration	-1.88953	0.000195032
GeneID:281991	POLD2	polymerase (DNA directed), delta 2, regulatory subunit 50kDa	-1.88705	0.00211881
GeneID:505642	GSTO1	glutathione S-transferase omega 1	-1.88635	0.0045561
GeneID:493724	NP	nucleoside phosphorylase	-1.88235	0.000154044
GeneID:338065	NDUFB7	NADH dehydrogenase (ubiquinone) 1 beta subcomplex, 7, 18kDa	-1.87868	0.00203016
GeneID:768311	YWHAQ	tyrosine 3-monooxygenase/tryptophan 5-monooxygenase activation protein, theta polypeptide	-1.87732	0.000845073
GeneID:516287	CYB5R1	cytochrome b5 reductase 1	-1.87661	0.00185593
GeneID:615436	AFAP1L2	actin filament associated protein 1-like 2	-1.87614	0.00203182
GeneID:521581	LOC521581	similar to histone cluster 1, H3f	-1.87543	0.027235
GeneID:507667	EMP2	epithelial membrane protein 2	-1.87309	0.00887815
GeneID:281742	NDUFA12	NADH dehydrogenase (ubiquinone) 1 alpha subcomplex, 12	-1.87297	0.00135171
GeneID:616169	TCTA	T-cell leukemia translocation altered gene	-1.87289	0.000638961
GeneID:514214	CASP1	caspase 1, apoptosis-related cysteine peptidase (interleukin 1, beta, convertase)	-1.87115	0.0268987
GeneID:508082	RDH13	retinol dehydrogenase 13 (all-trans/9-cis)	-1.87018	0.00192894
GeneID:281528	TGM2	transglutaminase 2 (C polypeptide, protein-glutamine-gamma-glutamyltransferase)	-1.869	0.0389596
GeneID:618216	HIST1H2BA	histone cluster 1, H2ba	-1.86654	0.00916702
GeneID:787969	CASC5	cancer susceptibility candidate 5	-1.86267	0.000514281
GeneID:613306	SMCR7L	Smith-Magenis syndrome chromosome region, candidate 7-like	-1.86175	0.00277599
GeneID:783508	LOC783508	similar to ULBP27	-1.86034	0.000934825
GeneID:614538	DAD1	defender against cell death 1	-1.86031	0.000164341
GeneID:100336216	LOC100336216	cytochrome c oxidase, subunit VIIc-like	-1.85993	4.12633e-05
GeneID:509282	HDDC2	HD domain containing 2	-1.85914	0.000134978
GeneID:510899	MRPS16	mitochondrial ribosomal protein S16	-1.85849	0.000288738
GeneID:613474	OBFC2A	oligonucleotide/oligosaccharide-binding fold containing 2A	-1.85801	0.0435319
GeneID:540666	HDAC8	histone deacetylase 8	-1.85725	0.00847692
GeneID:512584	SNRPA1	small nuclear ribonucleoprotein polypeptide A'	-1.85725	0.000370739
GeneID:767858	MIS12	MIS12, MIND kinetochore complex component, homolog (S. pombe)	-1.85705	0.000420054
GeneID:617316	ELAVL1	ELAV (embryonic lethal, abnormal vision, Drosophila)-like 1 (Hu antigen R)	-1.85661	0.00163105
GeneID:616539	CHURC1	churchill domain containing 1	-1.85547	0.0112191
GeneID:510012	STIL	SCL/TAL1 interrupting locus	-1.85378	0.0407289
GeneID:508716	BSG	basigin	-1.85315	0.00791636
GeneID:617453	CLDN5	claudin 5	-1.85283	0.00466735
GeneID:534751	HSPA14	heat shock 70kDa protein 14	-1.85258	0.000153483
GeneID:512377	RIP5	RAB5-interacting protein	-1.85051	0.000532352
GeneID:618297	LOC618297	similar to high-mobility group box 2	-1.84998	0.00331341
GeneID:614512	FANCL	Fanconi anemia, complementation group L	-1.84964	0.000227661
GeneID:616550	PITPNA	phosphatidylinositol transfer protein, alpha	-1.84893	0.000277114
GeneID:787259	WIBG	within bgcn homolog (Drosophila)	-1.84819	0.000372395
GeneID:614042	CDC42SE1	CDC42 small effector 1	-1.84769	0.000840761
GeneID:515798	CORO1C	coronin, actin binding protein, 1C	-1.84765	0.00372908
GeneID:515580	GRPEL1	GrpE-like 1, mitochondrial (E. coli)	-1.84542	0.000492811
GeneID:783259	LOC783259	hypothetical LOC783259	-1.84435	0.00483249
GeneID:508522	GPN1	GPN-loop GTPase 1	-1.84415	0.000158158
GeneID:100140704	STON1	stonin 1	-1.84357	0.0259588
GeneID:505585	NUCKS1	nuclear casein kinase and cyclin-dependent kinase substrate 1	-1.84264	0.00221238
GeneID:524808	LOC524808	similar to histone, H2A	-1.84257	0.0220998
GeneID:100297336	LOC100297336	hypothetical protein LOC100297336	-1.84185	7.43985e-05
GeneID:515343	NEIL3	nei endonuclease VIII-like 3 (E. coli)	-1.84093	0.000314911
GeneID:281683	LECT1	leukocyte cell derived chemotaxin 1	-1.84026	0.000108368
GeneID:514541	RAB13	RAB13, member RAS oncogene family	-1.83841	0.0169994
GeneID:535683	PSMD14	proteasome (prosome, macropain) 26S subunit, non-ATPase, 14	-1.83687	0.000318166
GeneID:514237	PSMB1	proteasome (prosome, macropain) subunit, beta type, 1	-1.83649	7.11279e-05
GeneID:100125305	ACTR1B	ARP1 actin-related protein 1 homolog B, centractin beta (yeast)	-1.83562	0.00152968
GeneID:507213	PSMA6	proteasome (prosome, macropain) subunit, alpha type, 6	-1.83326	0.000175372
GeneID:100294918	LOC100294918	hypothetical protein LOC100294918	-1.83268	0.000854674
GeneID:510423	PSMA4	proteasome (prosome, macropain) subunit, alpha type, 4	-1.83054	0.000193587
GeneID:511548	ABCB8	ATP-binding cassette, sub-family B (MDR/TAP), member 8	-1.82957	0.000724152
GeneID:615470	SLC25A13	solute carrier family 25, member 13 (citrin)	-1.82823	0.000257668
GeneID:100336279	LOC100336279	hypothetical protein LOC100336279	-1.82698	0.0014284
GeneID:510832	CD1E	CD1e molecule	-1.82677	0.0382538
GeneID:514443	TAF10	TAF10 RNA polymerase II, TATA box binding protein (TBP)-associated factor, 30kDa	-1.82631	0.0023676
GeneID:527379	ZMYM1	zinc finger, MYM-type 1	-1.8257	0.00103663
GeneID:504290	C11H2orf56	protein midA homolog, mitochondrial	-1.82521	0.000359344
GeneID:616813	TTC35	tetratricopeptide repeat domain 35	-1.82509	4.03343e-05
GeneID:515410	PDLIM4	PDZ and LIM domain 4	-1.82499	0.000993388
GeneID:282516	RAP1GDS1	RAP1, GTP-GDP dissociation stimulator 1	-1.82495	5.15084e-05
GeneID:282470	SLC11A1	solute carrier family 11 (proton-coupled divalent metal ion transporters), member 1	-1.82485	0.0327016
GeneID:281725	CRYL1	crystallin, lambda 1	-1.82431	0.00134088
GeneID:407109	PDHA1	pyruvate dehydrogenase (lipoamide) alpha 1	-1.82291	0.00043521
GeneID:788724	LOC788724	similar to histone cluster 2, H2aa4	-1.8207	0.0356383
GeneID:527411	TOP3A	topoisomerase (DNA) III alpha	-1.82042	0.000679928
GeneID:788792	FARSB	phenylalanyl-tRNA synthetase, beta subunit	-1.81891	0.00252701
GeneID:404126	HDAC1	histone deacetylase 1	-1.81887	0.000346362
GeneID:506509	SEH1L	SEH1-like (S. cerevisiae)	-1.81879	0.000545166
GeneID:282130	ACADVL	acyl-coenzyme A dehydrogenase, very long chain	-1.8178	0.00314617
GeneID:100299906	LOC100299906	similar to phosphoinositide-3-kinase adaptor protein 1	-1.8174	0.0232708
GeneID:614890	PTPMT1	protein tyrosine phosphatase, mitochondrial 1	-1.81629	0.0148943
GeneID:286809	GPX4	glutathione peroxidase 4 (phospholipid hydroperoxidase)	-1.81525	0.0139824
GeneID:538774	SUZ12	suppressor of zeste 12 homolog (Drosophila)	-1.81467	0.00141254
GeneID:522946	ILDR2	immunoglobulin-like domain containing receptor 2	-1.8141	0.00426088
GeneID:507226	TPX2	TPX2, microtubule-associated, homolog (Xenopus laevis)	-1.80799	0.00752612
GeneID:534097	DPM1	dolichyl-phosphate mannosyltransferase polypeptide 1, catalytic subunit	-1.80781	0.000502466
GeneID:540340	SYNPO2	synaptopodin 2	-1.80685	0.00140424
GeneID:613381	HN1	hematological and neurological expressed 1	-1.80661	0.00520478
GeneID:510243	HMOX2	heme oxygenase (decycling) 2	-1.80651	0.0115566
GeneID:537402	RBBP7	retinoblastoma binding protein 7	-1.80544	0.000727271
GeneID:533298	KIAA1715	KIAA1715	-1.80467	0.0010527
GeneID:509488	SEC24C	SEC24 family, member C (S. cerevisiae)	-1.80439	0.00259228
GeneID:539188	GPT	glutamic-pyruvate transaminase (alanine aminotransferase)	-1.80391	0.00316845
GeneID:539466	PPP1R3C	protein phosphatase 1, regulatory (inhibitor) subunit 3C	-1.80273	0.0280743
GeneID:614148	MRPL42	mitochondrial ribosomal protein L42	-1.80216	8.98658e-05
GeneID:616905	XRCC1	X-ray repair complementing defective repair in Chinese hamster cells 1	-1.80216	0.00242757
GeneID:100299681	LOC100299681	similar to cytochrome c oxidase subunit I	-1.80169	0.00139744
GeneID:538236	IPO11	importin 11	-1.8013	0.00186342
GeneID:783570	LOC783570	similar to NEFA-interacting nuclear protein NIP30	-1.80051	0.000785529
GeneID:515646	CLIC1	chloride intracellular channel 1	-1.79956	0.00644927
GeneID:532337	GSPT1	G1 to S phase transition 1	-1.79927	0.00298635
GeneID:618908	TUBGCP6	tubulin, gamma complex associated protein 6	-1.79852	0.00692548
GeneID:510826	DDX52	DEAD (Asp-Glu-Ala-Asp) box polypeptide 52	-1.79833	0.00558528
GeneID:511463	MBD4	methyl-CpG binding domain protein 4	-1.79753	0.000188857
GeneID:327713	NDUFB2	NADH dehydrogenase (ubiquinone) 1 beta subcomplex, 2, 8kDa	-1.7949	0.00138291
GeneID:513526	SNRNP25	small nuclear ribonucleoprotein 25kDa (U11/U12)	-1.79317	0.000209112
GeneID:509745	DPM3	dolichyl-phosphate mannosyltransferase polypeptide 3	-1.79298	0.00442636
GeneID:787270	THEM4	thioesterase superfamily member 4	-1.79285	0.00399405
GeneID:534811	ZWILCH	Zwilch, kinetochore associated, homolog (Drosophila)	-1.79148	0.000191512
GeneID:509857	PSME2	proteasome (prosome, macropain) activator subunit 2 (PA28 beta)	-1.79042	0.000597779
GeneID:513405	IMP4	IMP4, U3 small nucleolar ribonucleoprotein, homolog (yeast)	-1.79003	0.00111846
GeneID:518158	ADPGK	ADP-dependent glucokinase	-1.78893	0.000388297
GeneID:533993	PSMG2	proteasome (prosome, macropain) assembly chaperone 2	-1.78851	0.00015915
GeneID:509860	S100A2	S100 calcium binding protein A2	-1.78832	0.00262884
GeneID:505010	CLMN	calmin (calponin-like, transmembrane)	-1.78713	0.0295653
GeneID:512633	MFSD2A	major facilitator superfamily domain containing 2A	-1.78601	0.0422436
GeneID:508373	RAB2A	RAB2A, member RAS oncogene family	-1.78472	0.00316063
GeneID:532835	AZIN1	antizyme inhibitor 1	-1.78453	0.00993055
GeneID:616965	FAM72A	Protein FAM72A	-1.78366	0.0138217
GeneID:615091	LOC615091	similar to histone cluster 1, H2bd	-1.78362	0.0375388
GeneID:522248	DONSON	downstream neighbor of SON	-1.78361	0.000358526
GeneID:532797	IMPAD1	inositol monophosphatase domain containing 1	-1.78327	0.00420179
GeneID:281360	DHRS4	dehydrogenase/reductase (SDR family) member 4	-1.78061	0.0257064
GeneID:100125938	UBFD1	ubiquitin family domain containing 1	-1.78015	0.000834682
GeneID:539515	SRRM2	serine/arginine repetitive matrix 2	-1.77865	0.00158817
GeneID:767944	ATPBD4	ATP binding domain 4	-1.77809	0.00686336
GeneID:511011	C11HXORF26	chromosome X open reading frame 26 ortholog	-1.77795	0.00495429
GeneID:534407	RIPK2	receptor-interacting serine-threonine kinase 2	-1.77704	0.000153108
GeneID:515542	ZCCHC10	zinc finger, CCHC domain containing 10	-1.77662	0.0136884
GeneID:515988	STAT4	signal transducer and activator of transcription 4	-1.77534	0.00250082
GeneID:515823	LOC515823	similar to Keratin 8	-1.77474	0.0471861
GeneID:539147	GEMIN4	gem (nuclear organelle) associated protein 4	-1.77333	0.00135611
GeneID:282006	PROS1	protein S (alpha)	-1.77158	0.0131538
GeneID:533826	CAND2	cullin-associated and neddylation-dissociated 2 (putative)	-1.77148	0.0107293
GeneID:540778	ZSWIM5	zinc finger, SWIM-type containing 5	-1.77036	0.00138794
GeneID:520311	SH3GL3	SH3-domain GRB2-like 3	-1.76818	0.00654157
GeneID:281568	UMPS	uridine monophosphate synthetase	-1.76804	0.000261723
GeneID:515687	GUSB	glucuronidase, beta	-1.76784	0.0116184
GeneID:522029	RPL7L1	ribosomal protein L7-like 1	-1.76782	0.00220548
GeneID:509235	ACE2	angiotensin I converting enzyme (peptidyl-dipeptidase A) 2	-1.76723	0.0414143
GeneID:533208	COQ5	coenzyme Q5 homolog, methyltransferase (S. cerevisiae)	-1.76615	7.54235e-05
GeneID:514215	CCHCR1	coiled-coil alpha-helical rod protein 1	-1.76535	0.00840866
GeneID:518136	KLC2	kinesin light chain 2	-1.76474	0.00437769
GeneID:506997	GALT	galactose-1-phosphate uridylyltransferase	-1.76406	0.000114153
GeneID:506271	USP50	ubiquitin specific peptidase 50	-1.7634	0.000296017
GeneID:509263	LOC509263	hypothetical protein LOC509263	-1.76125	0.000689615
GeneID:613527	CTNS	cystinosis, nephropathic	-1.76031	0.00143279
GeneID:514928	KIF1C	kinesin family member 1C	-1.76024	0.00104018
GeneID:515885	MRPS10	mitochondrial ribosomal protein S10	-1.76006	0.00388993
GeneID:511803	PSMD1	proteasome (prosome, macropain) 26S subunit, non-ATPase, 1	-1.75885	0.00393417
GeneID:617631	LOC617631	similar to Uncharacterized protein C10orf88	-1.75872	0.000196893
GeneID:506626	RTN4IP1	reticulon 4 interacting protein 1	-1.75788	0.000316991
GeneID:282640	DCPS	decapping enzyme, scavenger	-1.75711	0.000303601
GeneID:523214	LOC523214	similar to histone cluster 1, H3f	-1.75682	0.00452484
GeneID:616423	MGC134282	hypothetical protein LOC616423	-1.75509	0.00297553
GeneID:444858	EIF4GI	eIF4GI protein	-1.75492	0.00635314
GeneID:504773	LOC504773	regakine 1	-1.75354	0.0327522
GeneID:513750	TCFL5	transcription factor-like 5 (basic helix-loop-helix)	-1.75345	0.0130964
GeneID:282369	SLC7A5	solute carrier family 7 (cationic amino acid transporter, y+ system), member 5	-1.75272	0.00139009
GeneID:100300550	LOC100300550	similar to cytochrome c oxidase subunit VIIb	-1.75242	0.00224667
GeneID:511167	NRM	nurim (nuclear envelope membrane protein)	-1.75105	0.000286603
GeneID:614275	MOBKL2C	MOB1, Mps One Binder kinase activator-like 2C (yeast)	-1.75077	0.00662689
GeneID:536936	SUV39H2	suppressor of variegation 3-9 homolog 2 (Drosophila)	-1.74919	0.000705873
GeneID:508049	POLR3D	polymerase (RNA) III (DNA directed) polypeptide D, 44kDa	-1.74908	0.000471022
GeneID:281641	ATP6V1G1	ATPase, H+ transporting, lysosomal 13kDa, V1 subunit G1	-1.74902	0.000890138
GeneID:506522	WDR85	WD repeat domain 85	-1.74766	0.00440637
GeneID:338039	CASP4	caspase 4, apoptosis-related cysteine peptidase	-1.74568	0.0151888
GeneID:281225	UBE2K	ubiquitin-conjugating enzyme E2K (UBC1 homolog, yeast)	-1.74373	0.00208602
GeneID:614423	LOC614423	similar to phosphoglycerate mutase 1 (brain)	-1.74303	0.0291149
GeneID:282358	SLC2A3	solute carrier family 2 (facilitated glucose transporter), member 3	-1.74256	0.00437742
GeneID:360193	PNO1	partner of NOB1 homolog (S. cerevisiae)	-1.74182	0.00310954
GeneID:281662	CAPN2	calpain 2, (m/II) large subunit	-1.74072	0.0391018
GeneID:520669	ESYT1	extended synaptotagmin-like protein 1	-1.73966	0.00838837
GeneID:100125289	C6orf120	chromosome 6 open reading frame 120 ortholog	-1.73963	0.000226214
GeneID:100313181	MIR2384-2	microRNA mir-2384-2	-1.73963	0.00105926
GeneID:407216	BMP4	bone morphogenetic protein 4	-1.73865	0.00954322
GeneID:527388	LOC527388	similar to Histone H4 replacement CG3379-PC	-1.73815	0.0366125
GeneID:515309	MLEC	malectin	-1.73808	0.000384536
GeneID:281229	HPRT1	hypoxanthine phosphoribosyltransferase 1	-1.73621	0.00587438
GeneID:768237	ACSF2	acyl-CoA synthetase family member 2	-1.73448	0.00129294
GeneID:282527	TNFRSF1A	tumor necrosis factor receptor superfamily, member 1A	-1.73373	0.0188713
GeneID:444990	EIF5A	eukaryotic translation initiation factor 5A	-1.73287	0.000929752
GeneID:613372	NAA25	N(alpha)-acetyltransferase 25, NatB auxiliary subunit	-1.73193	0.0202238
GeneID:514745	DHCR7	7-dehydrocholesterol reductase	-1.73033	0.000284851
GeneID:338071	SSB	Sjogren syndrome antigen B (autoantigen La)	-1.72932	0.000627596
GeneID:507280	TM4SF18	transmembrane 4 L six family member 18	-1.72862	0.00559066
GeneID:511774	C1QTNF1	C1q and tumor necrosis factor related protein 1	-1.7285	0.0136591
GeneID:512508	MPHOSPH6	M-phase phosphoprotein 6	-1.72821	0.00258058
GeneID:100301031	LOC100301031	similar to ATP synthase, H+ transporting, mitochondrial F0 complex, subunit E	-1.72816	0.00374176
GeneID:529868	LOC529868	similar to leucine-rich repeat kinase 1	-1.72811	0.00104364
GeneID:509920	LSM7	LSM7 homolog, U6 small nuclear RNA associated (S. cerevisiae)	-1.72761	0.00312442
GeneID:520924	NUP205	nucleoporin 205kDa	-1.72747	0.000297174
GeneID:504957	LRPAP1	low density lipoprotein receptor-related protein associated protein 1	-1.72613	0.0278272
GeneID:281597	ACTR3	ARP3 actin-related protein 3 homolog (yeast)	-1.72613	0.00479706
GeneID:508179	PPIL1	peptidylprolyl isomerase (cyclophilin)-like 1	-1.72466	0.0043622
GeneID:613599	LOXL3	lysyl oxidase-like 3	-1.72394	0.0080805
GeneID:533207	GBF1	golgi-specific brefeldin A resistant guanine nucleotide exchange factor 1	-1.723	0.00781081
GeneID:514111	ARMC6	armadillo repeat containing 6	-1.72163	0.00197333
GeneID:785086	CREB3L2	cAMP responsive element binding protein 3-like 2	-1.7211	0.000530214
GeneID:100298410	LOC100298410	similar to NADH dehydrogenase (ubiquinone) 1 beta subcomplex, 8, 19kDa	-1.71848	0.00444834
GeneID:615412	LOC615412	similar to BAI1-associated protein 2-like 1	-1.71778	0.0248664
GeneID:783831	SELT	selenoprotein T	-1.71759	0.000844667
GeneID:615149	BLOC1S1	biogenesis of lysosomal organelles complex-1, subunit 1	-1.71631	0.000446122
GeneID:614715	TMCO1	transmembrane and coiled-coil domains 1	-1.7156	0.000905412
GeneID:790124	LOC790124	similar to vasoactive intestinal peptide receptor 2	-1.71514	0.015884
GeneID:533397	KIAA0586	KIAA0586	-1.715	0.000743285
GeneID:518321	C1QBP	complement component 1, q subcomponent binding protein	-1.7146	0.000862815
GeneID:514161	AMIGO3	adhesion molecule with Ig-like domain 3	-1.7139	0.00117349
GeneID:617456	HJURP	Holliday junction recognition protein	-1.71371	0.00210591
GeneID:617052	ZDHHC7	zinc finger, DHHC-type containing 7	-1.7136	0.00243813
GeneID:281809	HSD17B10	hydroxysteroid (17-beta) dehydrogenase 10	-1.71327	0.00309785
GeneID:534624	CLIP1	CAP-GLY domain containing linker protein 1	-1.71112	0.00307215
GeneID:282346	SCARB1	scavenger receptor class B, member 1	-1.71029	0.00147715
GeneID:614583	SERTAD4	SERTA domain containing 4	-1.70973	0.00587936
GeneID:511283	ARID3A	AT rich interactive domain 3A (BRIGHT-like)	-1.70884	0.00212643
GeneID:326597	CALM	calmodulin-like	-1.70822	0.000782128
GeneID:532072	AKAP1	A kinase (PRKA) anchor protein 1	-1.7082	0.00131332
GeneID:505763	MPV17	MpV17 mitochondrial inner membrane protein	-1.70759	0.00102389
GeneID:533057	IARS2	isoleucyl-tRNA synthetase 2, mitochondrial	-1.70747	0.00281134
GeneID:515375	NAAA	N-acylethanolamine acid amidase	-1.70725	0.000390391
GeneID:783762	VPS54	vacuolar protein sorting 54 homolog (S. cerevisiae)	-1.70691	0.00817881
GeneID:538690	ID3	inhibitor of DNA binding 3, dominant negative helix-loop-helix protein	-1.70683	0.0213074
GeneID:506353	KNTC1	kinetochore associated 1	-1.70487	0.000781688
GeneID:338082	ATP6V1B2	ATPase, H+ transporting, lysosomal 56/58kDa, V1 subunit B2	-1.70378	0.00356412
GeneID:618886	LOC618886	similar to cDNA sequence BC004004	-1.7037	0.00170794
GeneID:540803	MRAS	muscle RAS oncogene homolog	-1.70328	0.00840474
GeneID:509837	SUOX	sulfite oxidase	-1.70301	0.00795987
GeneID:515301	CDC6	cell division cycle 6 homolog (S. cerevisiae)	-1.70286	0.00776879
GeneID:100295449	LOC100295449	similar to split hand/foot malformation type 1	-1.70249	0.00255721
GeneID:338050	SERPINA5	serpin peptidase inhibitor, clade A (alpha-1 antiproteinase, antitrypsin), member 5	-1.70226	0.0023293
GeneID:768254	ZNF280B	zinc finger protein 280B	-1.70166	0.00526642
GeneID:509797	TIMM17A	translocase of inner mitochondrial membrane 17 homolog A (yeast)	-1.70159	0.000516444
GeneID:786811	LOC786811	similar to Testis-specific Y-encoded protein 1 (Cancer/testis antigen 78) (CT78)	-1.70124	0.00148682
GeneID:515459	HEMK1	HemK methyltransferase family member 1	-1.70058	0.00271477
GeneID:281712	CPSF3	cleavage and polyadenylation specific factor 3, 73kDa	-1.70039	0.00593196
GeneID:511969	IMPDH2	IMP (inosine monophosphate) dehydrogenase 2	-1.69882	0.00108374
GeneID:282110	UCHL5	ubiquitin carboxyl-terminal hydrolase L5	-1.69766	0.00801777
GeneID:512187	NUMB	numb homolog (Drosophila)	-1.69732	0.00312522
GeneID:614342	CDC16	cell division cycle 16 homolog (S. cerevisiae)	-1.69643	0.000139266
GeneID:785568	LOC785568	similar to MORF-related gene 15	-1.69552	0.00127132
GeneID:785629	NDUFA2	NADH dehydrogenase (ubiquinone) 1 alpha subcomplex, 2, 8kDa	-1.69482	0.000367981
GeneID:614508	ACADL	acyl-Coenzyme A dehydrogenase, long chain	-1.69467	0.00044768
GeneID:539027	B3GALT1	UDP-Gal:betaGlcNAc beta 1,3-galactosyltransferase, polypeptide 1	-1.69397	0.00561556
GeneID:540124	DKKL1	dickkopf-like 1 (soggy)	-1.69386	0.000852579
GeneID:515178	ABCD1	ATP-binding cassette, sub-family D (ALD), member 1	-1.6934	0.0011084
GeneID:513788	FAM82B	family with sequence similarity 82, member B	-1.69231	0.00625391
GeneID:767844	B3GALNT1	beta-1,3-N-acetylgalactosaminyltransferase 1 (globoside blood group)	-1.6921	0.000779052
GeneID:538506	LOC538506	similar to Genetic suppressor element 1	-1.69202	0.0287494
GeneID:529235	DDIT4	DNA-damage-inducible transcript 4	-1.69085	0.0384456
GeneID:615873	MRPL48	mitochondrial ribosomal protein L48	-1.69072	0.000414135
GeneID:515361	LPCAT3	lysophosphatidylcholine acyltransferase 3	-1.68974	0.000729918
GeneID:522919	GNPDA1	glucosamine-6-phosphate deaminase 1	-1.68939	0.00468722
GeneID:506406	GSR	glutathione reductase	-1.68905	0.00824877
GeneID:533414	RAD54B	RAD54 homolog B (S. cerevisiae)	-1.68686	0.000481803
GeneID:515614	HMBS	hydroxymethylbilane synthase	-1.68484	0.000401924
GeneID:286862	YWHAG	tyrosine 3-monooxygenase/tryptophan 5-monooxygenase activation protein, gamma polypeptide	-1.68477	0.023208
GeneID:618451	LYRM7	Lyrm7 homolog (mouse)	-1.68297	0.000368956
GeneID:617087	MXRA7	matrix-remodelling associated 7	-1.68225	0.0447922
GeneID:509256	ELAC2	elaC homolog 2 (E. coli)	-1.68199	0.00436909
GeneID:514781	C7H5ORF15	chromosome 5 open reading frame 15 ortholog	-1.68144	0.000699462
GeneID:510492	ROGDI	rogdi homolog (Drosophila)	-1.67966	0.0380157
GeneID:509566	ALDOA	aldolase A, fructose-bisphosphate	-1.67905	0.0291423
GeneID:525511	LOC525511	similar to histone cluster 1, H3f	-1.67893	0.0218813
GeneID:533653	CSPG4	chondroitin sulfate proteoglycan 4	-1.67835	0.00047765
GeneID:539295	ARFGEF2	ADP-ribosylation factor guanine nucleotide-exchange factor 2 (brefeldin A-inhibited)	-1.67523	0.00574396
GeneID:100294771	LOC100294771	similar to NADH dehydrogenase (ubiquinone) 1 alpha subcomplex, 4, 9kDa	-1.67495	0.00431034
GeneID:508045	PPP2R2A	protein phosphatase 2 (formerly 2A), regulatory subunit B, alpha isoform	-1.67348	0.00252069
GeneID:784274	LOC784274	similar to solute carrier family 25, member 30	-1.67327	0.000877712
GeneID:327709	GSTM1	glutathione S-transferase M1	-1.67131	0.00139032
GeneID:615868	FN3KRP	fructosamine 3 kinase related protein	-1.66925	0.00824229
GeneID:616375	ROBLD3	roadblock domain containing 3	-1.66839	0.00148546
GeneID:513970	JTB	jumping translocation breakpoint	-1.66772	0.000976409
GeneID:533179	MGC148355	UPF0708 protein C6orf162 homolog	-1.66752	0.0133238
GeneID:538758	C10H15orf41	chromosome 15 open reading frame 41 ortholog	-1.66701	0.00199379
GeneID:100336994	LOC100336994	zinc finger protein 280B-like	-1.66693	0.000397424
GeneID:281445	RCN1	reticulocalbin 1, EF-hand calcium binding domain	-1.66678	0.0054744
GeneID:100336840	LOC100336840	hypothetical protein LOC100336840	-1.66581	0.0273454
GeneID:531866	TTLL3	tubulin tyrosine ligase-like family, member 3	-1.66572	0.00230547
GeneID:506421	NOP16	NOP16 nucleolar protein homolog (yeast)	-1.66544	0.00480979
GeneID:512719	SH3GL1	SH3-domain GRB2-like 1	-1.66305	0.00418222
GeneID:506240	PRIM1	primase, DNA, polypeptide 1 (49kDa)	-1.66284	0.014866
GeneID:327688	COX7A2	cytochrome c oxidase subunit VIIa polypeptide 2 (liver)	-1.66254	0.000336338
GeneID:615756	ELOVL2	elongation of very long chain fatty acids (FEN1/Elo2, SUR4/Elo3, yeast)-like 2	-1.6622	0.0018365
GeneID:282517	NDUFB8	NADH dehydrogenase (ubiquinone) 1 beta subcomplex, 8, 19kDa	-1.66166	0.00366687
GeneID:767984	PLIN3	perilipin 3	-1.66117	0.00479421
GeneID:514191	PARL	presenilin associated, rhomboid-like	-1.66072	0.000598015
GeneID:614472	POLR2I	polymerase (RNA) II (DNA directed) polypeptide I, 14.5kDa	-1.65819	0.00010724
GeneID:509258	RNASEH2B	ribonuclease H2, subunit B	-1.65733	0.0129052
GeneID:614959	SEL1L	sel-1 suppressor of lin-12-like (C. elegans)	-1.65639	0.000210051
GeneID:522836	ZNF394	zinc finger protein 394	-1.65604	0.00621397
GeneID:782255	LOC782255	similar to olfactory receptor Olr1347	-1.65466	0.000313028
GeneID:614909	IRF8	interferon regulatory factor 8	-1.65455	0.0204986
GeneID:516024	VAPA	VAMP (vesicle-associated membrane protein)-associated protein A, 33kDa	-1.65451	0.0034775
GeneID:515845	FANCD2	Fanconi anemia, complementation group D2	-1.65271	0.024644
GeneID:617811	ARHGAP11A	Rho GTPase activating protein 11A	-1.6523	0.0185742
GeneID:509803	C18H19ORF54	chromosome 19 open reading frame 54 ortholog	-1.65218	0.000877247
GeneID:783642	RILP	Rab interacting lysosomal protein	-1.65179	0.00430913
GeneID:613653	ITPA	inosine triphosphatase (nucleoside triphosphate pyrophosphatase)	-1.65023	0.00128989
GeneID:525619	DKC1	dyskeratosis congenita 1, dyskerin	-1.6501	0.000471001
GeneID:538054	MRPL16	mitochondrial ribosomal protein L16	-1.65004	0.00849955
GeneID:539754	UBE2J1	ubiquitin-conjugating enzyme E2, J1 (UBC6 homolog, yeast)	-1.64986	0.0017421
GeneID:512610	TMC4	transmembrane channel-like 4	-1.64912	0.0413811
GeneID:526095	ARL6IP4	ADP-ribosylation-like factor 6 interacting protein 4	-1.64862	0.0118468
GeneID:618485	CCDC106	coiled-coil domain containing 106	-1.64817	0.0385879
GeneID:510968	FIBP	fibroblast growth factor (acidic) intracellular binding protein	-1.64721	0.00274001
GeneID:616756	SIX3	SIX homeobox 3	-1.64508	0.00192451
GeneID:515078	TMEM62	transmembrane protein 62	-1.64502	0.0184343
GeneID:493717	NLRP5	NLR family, pyrin domain containing 5	-1.6448	0.00013807
GeneID:281806	GSTP1	glutathione S-transferase pi 1	-1.64467	0.00829581
GeneID:282362	SLC5A3	solute carrier family 5 (inositol transporters), member 3	-1.64316	0.0359049
GeneID:524460	B4GALT6	UDP-Gal:betaGlcNAc beta 1,4- galactosyltransferase, polypeptide 6	-1.64166	0.0059062
GeneID:518785	LOC518785	similar to ATPase family AAA domain-containing protein 2B	-1.64146	0.00123152
GeneID:535182	MDH1	malate dehydrogenase 1, NAD (soluble)	-1.64092	0.0055219
GeneID:538996	ABCC8	ATP-binding cassette, sub-family C (CFTR/MRP), member 8	-1.63924	0.0166556
GeneID:787696	TOP2A	topoisomerase (DNA) II alpha 170kDa	-1.63858	0.0367439
GeneID:532080	EXOSC8	exosome component 8	-1.63848	0.0017178
GeneID:510796	LONP1	lon peptidase 1, mitochondrial	-1.63662	0.0106457
GeneID:507470	SEPHS1	selenophosphate synthetase 1	-1.63641	0.00197284
GeneID:536763	EGLN2	egl nine homolog 2 (C. elegans)	-1.63605	0.00246488
GeneID:783571	LRRC3B	leucine rich repeat containing 3B	-1.63603	0.00775569
GeneID:531564	SLC29A2	solute carrier family 29 (nucleoside transporters), member 2	-1.63562	0.0027637
GeneID:539875	LOC539875	similar to histone cluster 1, H3f	-1.63546	0.00861644
GeneID:407129	canx	calnexin	-1.63462	0.0279648
GeneID:506802	PLA2G16	phospholipase A2, group XVI	-1.63434	0.00380215
GeneID:515651	LOC515651	hypothetical LOC515651	-1.63389	0.00214084
GeneID:533964	INTS9	integrator complex subunit 9	-1.63329	0.0103229
GeneID:281291	M6PR	mannose-6-phosphate receptor (cation dependent)	-1.63291	0.00610657
GeneID:614390	MORF4L1	mortality factor 4 like 1	-1.6325	0.00178439
GeneID:282612	CYHR1	cysteine/histidine-rich 1	-1.63145	0.00234014
GeneID:281961	OSTF1	osteoclast stimulating factor 1	-1.63111	0.0459535
GeneID:281748	ECHS1	enoyl Coenzyme A hydratase, short chain, 1, mitochondrial	-1.63101	0.01295
GeneID:782743	MTMR4	myotubularin related protein 4	-1.63043	0.00357417
GeneID:785924	ROR2	receptor tyrosine kinase-like orphan receptor 2	-1.62949	0.0159221
GeneID:782598	LOC782598	similar to M-phase phosphoprotein 1	-1.62906	0.0141343
GeneID:520428	CDC14B	CDC14 cell division cycle 14 homolog B (S. cerevisiae)	-1.62893	0.0147286
GeneID:506221	METTL2B	methyltransferase like 2B	-1.62876	0.00427977
GeneID:616867	MARVELD1	MARVEL domain containing 1	-1.6287	0.0162777
GeneID:533784	CCT5	chaperonin containing TCP1, subunit 5 (epsilon)	-1.62818	0.00305008
GeneID:510865	TUBGCP4	tubulin, gamma complex associated protein 4	-1.62546	0.0144835
GeneID:535494	PPIC	peptidylprolyl isomerase C (cyclophilin C)	-1.62517	0.00400689
GeneID:505541	RASIP1	Ras interacting protein 1	-1.62471	0.000925197
GeneID:505353	PKN3	protein kinase N3	-1.62366	0.0457957
GeneID:100297586	LOC100297586	similar to cytochrome c oxidase subunit VIIb	-1.62346	0.000380682
GeneID:512705	TDRD6	tudor domain containing 6	-1.62325	0.000913076
GeneID:516626	OSTA	organic solute transporter alpha	-1.62325	0.000402963
GeneID:512466	BCCIP	BRCA2 and CDKN1A interacting protein	-1.62231	0.000645431
GeneID:534925	METTL10	similar to methyltransferase like 10	-1.6223	0.00287079
GeneID:521650	ADPRHL2	ADP-ribosylhydrolase like 2	-1.62176	0.00355518
GeneID:539246	LOC539246	similar to C1orf51 protein	-1.61912	0.00925417
GeneID:506043	FKBP11	FK506 binding protein 11, 19 kDa	-1.61899	0.0377313
GeneID:615952	BRMS1L	breast cancer metastasis-suppressor 1-like	-1.61789	0.00308729
GeneID:538943	GINS3	GINS complex subunit 3 (Psf3 homolog)	-1.61775	0.00190966
GeneID:100139879	NUP37	nucleoporin 37kDa	-1.61756	0.000433693
GeneID:507290	DEGS1	degenerative spermatocyte homolog 1, lipid desaturase (Drosophila)	-1.61707	0.0108116
GeneID:512830	RNASEH2A	ribonuclease H2, subunit A	-1.61613	0.0160255
GeneID:508196	DENND4B	DENN/MADD domain containing 4B	-1.61603	0.0011152
GeneID:539347	C5H12orf23	chromosome 12 open reading frame 23 ortholog	-1.61428	0.0305104
GeneID:100139670	IFIT1	interferon-induced protein with tetratricopeptide repeats 1	-1.61423	0.0142366
GeneID:511926	MRPL54	mitochondrial ribosomal protein L54	-1.61367	0.000483605
GeneID:505805	LY6G6C	lymphocyte antigen 6 complex, locus G6C	-1.61123	0.00140718
GeneID:613421	ARPC5L	actin related protein 2/3 complex, subunit 5-like	-1.61093	0.00498606
GeneID:100138517	NUP62	nucleoporin 62kDa	-1.60983	0.00668636
GeneID:539755	FAM20B	family with sequence similarity 20, member B	-1.60786	0.00315163
GeneID:616871	UQCRB	ubiquinol-cytochrome c reductase binding protein	-1.60777	0.00699868
GeneID:518045	RBM8A	RNA binding motif protein 8A	-1.60752	0.00231912
GeneID:515371	PDZD11	PDZ domain containing 11	-1.60569	0.00466373
GeneID:281551	TSFM	Ts translation elongation factor, mitochondrial	-1.60529	0.0192759
GeneID:613606	AKAP7	A kinase (PRKA) anchor protein 7	-1.60513	0.015772
GeneID:617083	UBE2F	ubiquitin-conjugating enzyme E2F (putative)	-1.60508	0.00104297
GeneID:512879	LRRC24	leucine rich repeat containing 24	-1.60497	0.000798654
GeneID:540223	COPS4	COP9 constitutive photomorphogenic homolog subunit 4 (Arabidopsis)	-1.60478	0.000599816
GeneID:618607	AKR1A1	aldo-keto reductase family 1, member A1 (aldehyde reductase)	-1.60433	0.00940622
GeneID:520891	NHP2	NHP2 ribonucleoprotein homolog (yeast)	-1.60407	0.00316524
GeneID:538232	SOX30	SRY (sex determining region Y)-box 30	-1.60357	0.00334937
GeneID:506152	GNL3	guanine nucleotide binding protein-like 3 (nucleolar)	-1.60346	0.04444
GeneID:615156	TRA2B	transformer 2 beta homolog (Drosophila)	-1.60242	0.00189934
GeneID:787004	SMAGP	small cell adhesion glycoprotein	-1.602	0.00488453
GeneID:514168	PDXK	pyridoxal (pyridoxine, vitamin B6) kinase	-1.60081	0.0111491
GeneID:512999	MANSC1	MANSC domain containing 1	-1.60068	0.00266273
GeneID:515669	PLCB3	phospholipase C, beta 3 (phosphatidylinositol-specific)	-1.60049	0.00974067
GeneID:100138267	SENP3	SUMO1/sentrin/SMT3 specific peptidase 3	-1.60013	0.0464731
GeneID:512044	ACAT2	acetyl-Coenzyme A acetyltransferase 2	-1.59739	0.00488848
GeneID:505637	CNPY4	canopy 4 homolog (zebrafish)	-1.59673	0.000858755
GeneID:615376	EPDR1	ependymin related protein 1 (zebrafish)	-1.59639	0.018097
GeneID:617105	EEF1E1	eukaryotic translation elongation factor 1 epsilon 1	-1.59628	0.0117373
GeneID:534002	LOC534002	similar to serine/arginine repetitive matrix 2	-1.59478	0.00669973
GeneID:100337392	LOC100337392	olfactory receptor MOR103-4-like	-1.59449	0.00953988
GeneID:767935	SERTAD3	SERTA domain containing 3	-1.59311	0.00432877
GeneID:533137	SLC9A6	solute carrier family 9 (sodium/hydrogen exchanger), member 6	-1.59155	0.00931832
GeneID:515176	DNASE1L1	deoxyribonuclease I-like 1	-1.59151	0.0375546
GeneID:509914	PFDN6	prefoldin subunit 6	-1.59048	0.00166397
GeneID:532582	TRNAU1AP	tRNA selenocysteine 1 associated protein 1	-1.59028	0.00328108
GeneID:100295424	LOC100295424	hypothetical protein LOC100295424	-1.58934	0.000391
GeneID:338049	RHOA	ras homolog gene family, member A	-1.58876	0.00977399
GeneID:614611	MOBKL1B	MOB1, Mps One Binder kinase activator-like 1B (yeast)	-1.58871	0.0134029
GeneID:515682	TP53I11	tumor protein p53 inducible protein 11	-1.58867	0.0300795
GeneID:541287	RNF217	ring finger protein 217	-1.58864	0.00555283
GeneID:510811	HOMER2	homer homolog 2 (Drosophila)	-1.58815	0.00543868
GeneID:518761	SPIRE2	spire homolog 2 (Drosophila)	-1.58793	0.0290283
GeneID:100297910	LOC100297910	similar to four jointed box 1	-1.58793	0.00601379
GeneID:615074	PRKAR1A	protein kinase, cAMP-dependent, regulatory, type I, alpha (tissue specific extinguisher 1)	-1.58778	0.00105265
GeneID:404189	NME1-2	non-metastatic cells 1, protein (NM23A) expressed in	-1.58774	0.00284356
GeneID:508269	TMEM106A	transmembrane protein 106A	-1.58745	0.00948424
GeneID:522441	LOC522441	similar to zinc finger CCCH-type containing 5	-1.58664	0.00312941
GeneID:789567	LOC789567	similar to steroid dehydrogenase homolog	-1.58663	0.0150498
GeneID:506544	PFKM	phosphofructokinase, muscle	-1.58638	0.0463058
GeneID:511197	METTL1	methyltransferase like 1	-1.58634	0.00348166
GeneID:100336629	LOC100336629	Yes-associated protein 1, 65kDa-like	-1.58604	0.0110586
GeneID:100138632	LOC100138632	similar to WD repeats and SOF1 domain containing	-1.58556	0.0154238
GeneID:353350	SMC4	structural maintenance of chromosomes 4	-1.58556	0.0196109
GeneID:509439	NECAP2	NECAP endocytosis associated 2	-1.58547	0.0155682
GeneID:514810	KDELC1	KDEL (Lys-Asp-Glu-Leu) containing 1	-1.58463	0.0414279
GeneID:533726	DHCR24	24-dehydrocholesterol reductase	-1.58422	0.023989
GeneID:515680	NFX1	nuclear transcription factor, X-box binding 1	-1.58409	0.00298336
GeneID:100139074	PDAP1	PDGFA associated protein 1	-1.58381	0.00965484
GeneID:506305	RARS	arginyl-tRNA synthetase	-1.58363	0.00172341
GeneID:506085	ZDHHC16	zinc finger, DHHC-type containing 16	-1.58298	0.000497413
GeneID:504698	TFRC	transferrin receptor (p90, CD71)	-1.58293	0.047904
GeneID:509244	TMX2	thioredoxin-related transmembrane protein 2	-1.58244	0.0270078
GeneID:541077	ETF1	eukaryotic translation termination factor 1	-1.58043	0.0175064
GeneID:504960	CD68	CD68 molecule	-1.58003	0.00890301
GeneID:539974	NLRX1	NLR family member X1	-1.57951	0.0282364
GeneID:510850	SERPINH1	serpin peptidase inhibitor, clade H (heat shock protein 47), member 1, (collagen binding protein 1)	-1.57947	0.0351709
GeneID:534640	PSMB5	proteasome (prosome, macropain) subunit, beta type, 5	-1.57931	0.0144654
GeneID:768306	ABHD8	abhydrolase domain containing 8	-1.57832	0.00346793
GeneID:280746	CD9	CD9 molecule	-1.57825	0.0466357
GeneID:783086	LETM2	leucine zipper-EF-hand containing transmembrane protein 2	-1.57599	0.00161624
GeneID:512622	JMJD2A	similar to JmjC domain-containing histone demethylation protein 3A (Jumonji domain-containing protein 2A)	-1.57598	0.00764133
GeneID:508629	ALDH2	aldehyde dehydrogenase 2 family (mitochondrial)	-1.57491	0.00562813
GeneID:540660	CDC27	cell division cycle 27 homolog (S. cerevisiae)	-1.5748	0.0047274
GeneID:530263	RFFL	ring finger and FYVE-like domain containing 1	-1.57413	0.0212306
GeneID:525303	GGH	gamma-glutamyl hydrolase (conjugase, folylpolygammaglutamyl hydrolase)	-1.57334	0.00478954
GeneID:515127	NUPL2	nucleoporin like 2	-1.57322	0.0172755
GeneID:785237	ULBP1	UL16 binding protein 1	-1.57315	0.00513526
GeneID:508953	TMEM160	transmembrane protein 160	-1.57304	0.00897894
GeneID:515228	MRPS23	mitochondrial ribosomal protein S23	-1.57206	0.0425142
GeneID:507165	HSPH1	heat shock 105kDa/110kDa protein 1	-1.57187	0.0351377
GeneID:539572	LOC539572	similar to hCG21296	-1.57157	0.0154566
GeneID:515660	NUBP2	nucleotide binding protein 2 (MinD homolog, E. coli)	-1.57155	0.0135959
GeneID:539123	S1PR3	sphingosine-1-phosphate receptor 3	-1.57143	0.00504186
GeneID:539983	S100PBP	S100P binding protein	-1.57087	0.0399248
GeneID:517697	SUHW2	suppressor of hairy wing homolog 2	-1.57002	0.00174252
GeneID:338086	COX7A1	cytochrome c oxidase subunit VIIa polypeptide 1 (muscle)	-1.56968	0.0176951
GeneID:506738	NUP155	nucleoporin 155kDa	-1.56852	0.00261959
GeneID:513585	C14H8orf33	chromosome 8 open reading frame 33 ortholog	-1.56771	0.0486935
GeneID:528839	MAPRE3	microtubule-associated protein, RP/EB family, member 3	-1.56758	0.00141059
GeneID:506562	BZW1	basic leucine zipper and W2 domains 1	-1.56747	0.0019501
GeneID:787482	MANBAL	mannosidase, beta A, lysosomal-like	-1.56727	0.000861484
GeneID:507661	LOC507661	similar to chromosome 14 open reading frame 106	-1.56679	0.035887
GeneID:511854	FBLN2	fibulin 2	-1.56668	0.0177702
GeneID:509530	BOLA1	bolA homolog 1 (E. coli)	-1.56612	0.00706316
GeneID:282318	PPP1CC	protein phosphatase 1, catalytic subunit, gamma isoform	-1.56606	0.00411758
GeneID:788696	LOC788696	similar to GTP-binding nuclear protein Ran (GTPase Ran) (Ras-like protein TC4) (Androgen receptor-associated protein 24)	-1.56507	0.000695045
GeneID:615440	NDUFAF4	NADH dehydrogenase (ubiquinone) 1 alpha subcomplex, assembly factor 4	-1.56342	0.00299443
GeneID:326579	BZW2	basic leucine zipper and W2 domains 2	-1.5624	0.00180248
GeneID:614183	NUDT4	nudix (nucleoside diphosphate linked moiety X)-type motif 4	-1.5623	0.00201215
GeneID:613678	LOC613678	similar to cleavage stimulation factor subunit 3	-1.56207	0.00200102
GeneID:526045	SURF4	surfeit 4	-1.56105	0.0107652
GeneID:528990	RRP12	ribosomal RNA processing 12 homolog (S. cerevisiae)	-1.56075	0.0279572
GeneID:281801	GRK5	G protein-coupled receptor kinase 5	-1.56065	0.0459245
GeneID:511147	CDK13	cyclin-dependent kinase 13	-1.5591	0.000666444
GeneID:404177	KCNN2	potassium intermediate/small conductance calcium-activated channel, subfamily N, member 2	-1.55861	0.00308103
GeneID:537926	CEP78	centrosomal protein 78kDa	-1.55832	0.000802386
GeneID:533903	LOC533903	hypothetical LOC533903	-1.5581	0.0060707
GeneID:512427	NASP	nuclear autoantigenic sperm protein (histone-binding)	-1.55796	0.0144272
GeneID:614614	LOC614614	similar to predicted protein	-1.55777	0.0376995
GeneID:528288	GIMAP6	GTPase, IMAP family member 6	-1.55714	0.0206143
GeneID:509394	ISYNA1	inositol-3-phosphate synthase 1	-1.5565	0.00460192
GeneID:541142	LANCL2	LanC lantibiotic synthetase component C-like 2 (bacterial)	-1.55645	0.00223951
GeneID:515589	C13H20ORF27	chromosome 20 open reading frame 27 ortholog	-1.5559	0.0309011
GeneID:789324	NME4	non-metastatic cells 4, protein expressed in	-1.55545	0.0415226
GeneID:511049	GSG1L	GSG1-like	-1.55463	0.00828074
GeneID:537068	LOC537068	similar to piwi like homolog 2	-1.55334	0.00132907
GeneID:613956	LOC613956	similar to Chaperonin containing TCP1, subunit 8 (theta)	-1.55222	0.00318843
GeneID:509106	EZH2	enhancer of zeste homolog 2 (Drosophila)	-1.5518	0.00594655
GeneID:286772	NPC1	Niemann-Pick disease, type C1	-1.55168	0.00682452
GeneID:100126042	ALDH4A1	aldehyde dehydrogenase 4 family, member A1	-1.55097	0.021117
GeneID:100297108	LOC100297108	similar to small nuclear ribonucleoprotein polypeptide G	-1.55067	0.00531372
GeneID:531493	SNRPE	small nuclear ribonucleoprotein polypeptide E	-1.55029	0.00170053
GeneID:536745	GPKOW	G patch domain and KOW motifs	-1.5496	0.00241913
GeneID:613997	MGC139355	hypothetical protein LOC613997	-1.54929	0.0124204
GeneID:613845	LOC613845	similar to chromosome 14 open reading frame 4	-1.54834	0.00473192
GeneID:280950	TXN	thioredoxin	-1.54726	0.00658722
GeneID:281576	WARS	tryptophanyl-tRNA synthetase	-1.54722	0.00319493
GeneID:281976	PDE6D	phosphodiesterase 6D, cGMP-specific, rod, delta	-1.54681	0.00606674
GeneID:780881	C9orf100	vav-like protein C9orf100 homolog	-1.54663	0.00102272
GeneID:781763	LOC781763	similar to Tumor necrosis factor receptor superfamily member 10A precursor (Death receptor 4) (TNF-related apoptosis-inducing ligand receptor 1) (TRAIL receptor 1) (TRAIL-R1) (CD261 antigen)	-1.54654	0.000881282
GeneID:509502	PTCD3	Pentatricopeptide repeat domain 3	-1.54609	0.00288874
GeneID:100335752	LOC100335752	Cytochrome c oxidase subunit VIIa polypeptide 2 (liver)-like	-1.54558	0.00255049
GeneID:615916	LSM6	LSM6 homolog, U6 small nuclear RNA associated (S. cerevisiae)	-1.54512	0.0395167
GeneID:614220	RPS27L	ribosomal protein S27-like	-1.54447	0.0048941
GeneID:100336650	LOC100336650	misshapen-like kinase 1-like	-1.54431	0.00190652
GeneID:511223	VPS36	vacuolar protein sorting 36 homolog (S. cerevisiae)	-1.54417	0.0157112
GeneID:614589	ZC3HAV1	zinc finger CCCH-type, antiviral 1	-1.54377	0.00490397
GeneID:616283	LIN7B	lin-7 homolog B (C. elegans)	-1.54371	0.0429508
GeneID:532490	LOC532490	similar to olfactory receptor, family 8, subfamily G, member 2	-1.54343	0.00862389
GeneID:404104	DMBT1	deleted in malignant brain tumors 1	-1.5431	0.0487945
GeneID:506441	DCTN5	dynactin 5 (p25)	-1.54303	0.0143754
GeneID:530186	PSMC2	proteasome (prosome, macropain) 26S subunit, ATPase, 2	-1.54255	0.0107218
GeneID:100294816	LOC100294816	hypothetical protein LOC100294816	-1.54164	0.00946765
GeneID:540092	C22H3ORF10	chromosome 3 open reading frame 10 ortholog	-1.54031	0.00470167
GeneID:540839	POLR3B	polymerase (RNA) III (DNA directed) polypeptide B	-1.54024	0.0277195
GeneID:616242	FEN1	flap structure-specific endonuclease 1	-1.53978	0.00303446
GeneID:511754	CDK6	cyclin-dependent kinase 6	-1.53863	0.020868
GeneID:541138	KLHDC3	kelch domain containing 3	-1.53824	0.00384931
GeneID:514761	AP3M1	adaptor-related protein complex 3, mu 1 subunit	-1.53777	0.00326429
GeneID:784388	RPL7	ribosomal protein L7	-1.5371	0.00219517
GeneID:614312	DVL2	dishevelled, dsh homolog 2 (Drosophila)	-1.53695	0.00145226
GeneID:782436	LAGE3	L antigen family, member 3	-1.53669	0.00313428
GeneID:507703	SKA1	spindle and kinetochore associated complex subunit 1	-1.53568	0.00362895
GeneID:504206	PCDHB1	protocadherin beta 1	-1.53541	0.00828591
GeneID:282523	SLC25A11	solute carrier family 25 (mitochondrial carrier; oxoglutarate carrier), member 11	-1.53451	0.0128589
GeneID:515193	SLTM	SAFB-like, transcription modulator	-1.53425	0.0275485
GeneID:508728	DDX56	DEAD (Asp-Glu-Ala-Asp) box polypeptide 56	-1.53378	0.0119672
GeneID:540981	FBXL19	F-box and leucine-rich repeat protein 19	-1.53314	0.0166756
GeneID:617924	BAIAP2L2	BAI1-associated protein 2-like 2	-1.53239	0.00767776
GeneID:539381	CSRP2	cysteine and glycine-rich protein 2	-1.53181	0.0266289
GeneID:539152	SUPT7L	suppressor of Ty 7 (S. cerevisiae)-like	-1.52996	0.0308356
GeneID:538990	DBC1	deleted in bladder cancer 1	-1.52994	0.021188
GeneID:541085	LONP2	lon peptidase 2, peroxisomal	-1.52972	0.00537945
GeneID:515468	LOC515468	similar to GTP-binding nuclear protein Ran (GTPase Ran) (Ras-like protein TC4) (Androgen receptor-associated protein 24)	-1.52952	0.00281312
GeneID:513889	CHCHD4	coiled-coil-helix-coiled-coil-helix domain containing 4	-1.5283	0.00173689
GeneID:505294	SLC39A3	solute carrier family 39 (zinc transporter), member 3	-1.52687	0.0012455
GeneID:100139447	LOC100139447	hypothetical protein LOC100139447	-1.5267	0.0159584
GeneID:526205	GSTCD	glutathione S-transferase, C-terminal domain containing	-1.526	0.0071201
GeneID:540984	OTUB1	OTU domain, ubiquitin aldehyde binding 1	-1.52585	0.0209016
GeneID:535138	PIGU	phosphatidylinositol glycan anchor biosynthesis, class U	-1.52551	0.0372471
GeneID:506295	MYADM	myeloid-associated differentiation marker	-1.52541	0.00209051
GeneID:532399	NT5C	5', 3'-nucleotidase, cytosolic	-1.52504	0.00918597
GeneID:505681	MRPS2	mitochondrial ribosomal protein S2	-1.52494	0.00751048
GeneID:529124	FLI1	Friend leukemia virus integration 1	-1.52436	0.00350944
GeneID:282883	CTSD	cathepsin D	-1.52431	0.0484514
GeneID:615820	PPA2	pyrophosphatase (inorganic) 2	-1.52386	0.0147001
GeneID:524743	GTPBP4	GTP binding protein 4	-1.52353	0.00705283
GeneID:783720	PPIG	peptidylprolyl isomerase G (cyclophilin G)	-1.52342	0.0430643
GeneID:506577	UBAP2	ubiquitin associated protein 2	-1.52332	0.00464454
GeneID:616997	FAM136A	family with sequence similarity 136, member A	-1.52311	0.00544472
GeneID:539594	BUB3	budding uninhibited by benzimidazoles 3 homolog (yeast)	-1.52309	0.00384034
GeneID:504633	COQ2	coenzyme Q2 homolog, prenyltransferase (yeast)	-1.52272	0.0453016
GeneID:614435	PTP4A2	protein tyrosine phosphatase type IVA, member 2	-1.52209	0.0319359
GeneID:493722	QKI	quaking homolog, KH domain RNA binding (mouse)	-1.52148	0.0040107
GeneID:506099	SPATA24	spermatogenesis associated 24	-1.52144	0.0138879
GeneID:521326	HMCN1	hemicentin 1	-1.52091	0.00537238
GeneID:282438	PRDX6	peroxiredoxin 6	-1.5208	0.00806261
GeneID:534923	AKT2	v-akt murine thymoma viral oncogene homolog 2	-1.52064	0.0155986
GeneID:614564	ZNF79	zinc finger protein 79	-1.51942	0.0261383
GeneID:614551	UBL5	ubiquitin-like 5	-1.5192	0.00176001
GeneID:282320	PPP2CA	protein phosphatase 2 (formerly 2A), catalytic subunit, alpha isoform	-1.51892	0.00512104
GeneID:784997	B3GNT3	UDP-GlcNAc:betaGal beta-1,3-N-acetylglucosaminyltransferase 3	-1.5184	0.0448959
GeneID:507091	MPHOSPH8	M-phase phosphoprotein 8	-1.51767	0.0126938
GeneID:505994	NCDN	neurochondrin	-1.51669	0.00222129
GeneID:784704	LOC784704	similar to DnaJ (Hsp40) homolog, subfamily A, member 1	-1.51638	0.0291053
GeneID:505987	GK	glycerol kinase	-1.51636	0.00299729
GeneID:539388	TMUB1	transmembrane and ubiquitin-like domain containing 1	-1.51478	0.019242
GeneID:533090	POLG	polymerase (DNA directed), gamma	-1.51345	0.00425558
GeneID:783499	SNRPG	small nuclear ribonucleoprotein polypeptide G	-1.51294	0.0145493
GeneID:522406	B3GALT6	UDP-Gal:betaGal beta 1,3-galactosyltransferase polypeptide 6	-1.51251	0.00433969
GeneID:514221	COQ10B	coenzyme Q10 homolog B (S. cerevisiae)	-1.51244	0.00837022
GeneID:512571	PKM2	pyruvate kinase, muscle	-1.51229	0.0180797
GeneID:404546	HSD11B1L	hydroxysteroid (11-beta) dehydrogenase 1-like	-1.51209	0.0159958
GeneID:100335478	LOC100335478	NADH dehydrogenase subunit 1-like	-1.51151	0.00135039
GeneID:100125881	RAB8A	RAB8A, member RAS oncogene family	-1.51145	0.0129752
GeneID:327665	NDUFB6	NADH dehydrogenase (ubiquinone) 1 beta subcomplex, 6, 17kDa	-1.51118	0.0107912
GeneID:286855	MTFMT	mitochondrial methionyl-tRNA formyltransferase	-1.51079	0.00267616
GeneID:100297344	LOC100297344	similar to calmodulin 2	-1.51044	0.00225606
GeneID:514748	FAM82A2	family with sequence similarity 82, member C	-1.51039	0.0315568
GeneID:282641	ATP2B1	ATPase, Ca++ transporting, plasma membrane 1	-1.51008	0.00225351
GeneID:782152	LOC782152	similar to olfactory receptor Olr1347	-1.50949	0.00484198
GeneID:789903	TTC19	tetratricopeptide repeat domain 19	-1.50884	0.00222602
GeneID:531926	RCCD1	RCC1 domain containing 1	-1.50861	0.00316347
GeneID:513167	GLT25D1	glycosyltransferase 25 domain containing 1	-1.5085	0.00313382
GeneID:617129	CCDC90A	coiled-coil domain containing 90A	-1.5084	0.00174676
GeneID:506910	SLC37A3	solute carrier family 37 (glycerol-3-phosphate transporter), member 3	-1.5082	0.00774756
GeneID:282658	ARPP19	cAMP-regulated phosphoprotein, 19kDa	-1.50813	0.00367274
GeneID:512205	RCSD1	RCSD domain containing 1	-1.50567	0.0304665
GeneID:100337330	LOC100337330	DNA-directed RNA polymerase II A-like	-1.50559	0.0129294
GeneID:519513	BRCC3	BRCA1/BRCA2-containing complex, subunit 3	-1.5052	0.00795884
GeneID:615240	SNRPF	small nuclear ribonucleoprotein polypeptide F	-1.50442	0.0237076
GeneID:781227	PRPS1	phosphoribosyl pyrophosphate synthetase 1	-1.50426	0.0107108
GeneID:617610	HRC	histidine rich calcium binding protein	-1.504	0.00257616
GeneID:767917	SPCS3	signal peptidase complex subunit 3 homolog (S. cerevisiae)	-1.5027	0.0052105
GeneID:781603	PFN1	profilin 1	-1.50171	0.0250873
GeneID:504482	WASF2	WAS protein family, member 2	-1.50154	0.0116945
GeneID:506250	HCCS	holocytochrome c synthase	-1.50146	0.00471402
GeneID:534148	BLM	Bloom syndrome, RecQ helicase-like	-1.5003	0.00455716
GeneID:767946	FAM110B	family with sequence similarity 110, member B	1.50008	0.0217391
GeneID:100337099	LOC100337099	haloacid dehalogenase-like hydrolase domain-containing protein 2-like	1.50022	0.00923989
GeneID:538651	ZSCAN20	zinc finger and SCAN domain containing 20	1.5005	0.0160136
GeneID:520684	ZNF33B	zinc finger protein 33B	1.50117	0.0100603
GeneID:513231	GTF2B	general transcription factor IIB	1.50172	0.0277448
GeneID:100295980	LOC100295980	similar to ubiquitin-conjugating enzyme E2D 3	1.50193	0.0076559
GeneID:534122	NPEPPS	aminopeptidase puromycin sensitive	1.50338	0.00405377
GeneID:521237	STK16	serine/threonine kinase 16	1.5035	0.00882252
GeneID:538481	TET2	tet oncogene family member 2	1.50545	0.0111816
GeneID:785323	LOC785323	similar to Ninein-like protein	1.50572	0.00710129
GeneID:513428	PPIH	peptidylprolyl isomerase H (cyclophilin H)	1.50575	0.0431165
GeneID:768033	OSTC	oligosaccharyltransferase complex subunit	1.50606	0.00745237
GeneID:535630	TMLHE	trimethyllysine hydroxylase, epsilon	1.50704	0.0179282
GeneID:536696	YAF2	YY1 associated factor 2	1.50733	0.0150296
GeneID:534003	NFYC	nuclear transcription factor Y, gamma	1.5075	0.0211561
GeneID:511088	C25H7orf28A	chromosome 7 open reading frame 28A ortholog	1.50808	0.0432448
GeneID:510956	RRS1	RRS1 ribosome biogenesis regulator homolog (S. cerevisiae)	1.50899	0.0047814
GeneID:508055	CNOT7	CCR4-NOT transcription complex, subunit 7	1.50906	0.00401959
GeneID:538680	BCL11A	B-cell CLL/lymphoma 11A (zinc finger protein)	1.50966	0.0110831
GeneID:615493	ZNF219	zinc finger protein 219	1.50997	0.029216
GeneID:782145	LOC782145	similar to hCG1648656	1.51055	0.0150043
GeneID:517409	EIF4H	eukaryotic translation initiation factor 4H	1.51059	0.00511981
GeneID:536784	PLCXD2	phosphatidylinositol-specific phospholipase C, X domain containing 2	1.51107	0.0475724
GeneID:530506	SMARCAD1	SWI/SNF-related, matrix-associated actin-dependent regulator of chromatin, subfamily a, containing DEAD/H box 1	1.51112	0.00709119
GeneID:615745	GBE1	glucan (1,4-alpha-), branching enzyme 1	1.51125	0.00552011
GeneID:781044	RHOU	ras homolog gene family, member U	1.51125	0.0241168
GeneID:282306	PIK3CA	phosphoinositide-3-kinase, catalytic, alpha polypeptide	1.51219	0.00919216
GeneID:533131	MARVELD3	MARVEL domain containing 3	1.51387	0.0182332
GeneID:510736	LOC510736	similar to HEPH	1.51455	0.0432611
GeneID:540888	PTPN2	protein tyrosine phosphatase, non-receptor type 2	1.51496	0.0274943
GeneID:534328	CADPS	Ca++-dependent secretion activator	1.51503	0.0394771
GeneID:100299334	LOC100299334	similar to G protein-coupled receptor 15	1.51533	0.0477981
GeneID:538474	NFIB	nuclear factor I/B	1.51534	0.0159054
GeneID:785867	LOC785867	similar to Rho-related BTB domain containing 2	1.51594	0.00820186
GeneID:514423	SNX5	sorting nexin 5	1.51596	0.00533703
GeneID:511955	SLC43A2	solute carrier family 43, member 2	1.51632	0.0157871
GeneID:540733	RCHY1	ring finger and CHY zinc finger domain containing 1	1.51635	0.00356617
GeneID:282688	Rpl3	ribosomal protein L3	1.51639	0.00755095
GeneID:574091	LOC574091	nucleoside-diphosphate kinase NBR-A	1.5165	0.00109535
GeneID:510233	FAM175B	BRISC complex subunit Abro1	1.51666	0.0180871
GeneID:541202	HNRNPH1	heterogeneous nuclear ribonucleoprotein H1 (H)	1.51718	0.00298255
GeneID:513482	DHRSX	dehydrogenase/reductase (SDR family) X-linked	1.51916	0.00677275
GeneID:618245	ACBD6	acyl-Coenzyme A binding domain containing 6	1.51945	0.0263853
GeneID:521897	LOC521897	similar to TFIIS central domain-containing protein 1	1.51963	0.0273941
GeneID:537680	DMRTA2	DMRT-like family A2	1.51993	0.0298141
GeneID:511783	PHKB	phosphorylase kinase, beta	1.52018	0.00814732
GeneID:790867	PPP3CB	protein phosphatase 3 (formerly 2B), catalytic subunit, beta isoform	1.5206	0.0103952
GeneID:504217	TNRC6C	trinucleotide repeat containing 6C	1.52163	0.012963
GeneID:508345	APIP	APAF1 interacting protein	1.52185	0.00272318
GeneID:616010	ANTXR1	anthrax toxin receptor 1	1.52207	0.04119
GeneID:538625	PSMD6	proteasome (prosome, macropain) 26S subunit, non-ATPase, 6	1.52242	0.00477725
GeneID:534434	LOC534434	similar to chromosome 12 open reading frame 51	1.52246	0.00183204
GeneID:507707	TOMM70A	translocase of outer mitochondrial membrane 70 homolog A (S. cerevisiae)	1.52275	0.00800623
GeneID:528003	ANKRA2	ankyrin repeat, family A (RFXANK-like), 2	1.52337	0.0284472
GeneID:618702	RPL28	ribosomal protein L28	1.52355	0.00462408
GeneID:100300693	LOC100300693	similar to ribosomal protein S6	1.52384	0.0139669
GeneID:407102	TJP1	tight junction protein 1 (zona occludens 1)	1.52427	0.00334565
GeneID:282290	NDUFV2	NADH dehydrogenase (ubiquinone) flavoprotein 2, 24kDa	1.52428	0.0104263
GeneID:767980	SSR3	signal sequence receptor, gamma (translocon-associated protein gamma)	1.52496	0.0120684
GeneID:286868	RPLP0	ribosomal protein, large, P0	1.52508	0.048458
GeneID:514844	FNDC1	fibronectin type III domain containing 1	1.5255	0.0305025
GeneID:510575	ITM2B	integral membrane protein 2B	1.52597	0.017076
GeneID:535533	COPB1	coatomer protein complex, subunit beta 1	1.52652	0.00331631
GeneID:532851	LASP1	LIM and SH3 protein 1	1.52667	0.0224445
GeneID:539670	SCAMP3	secretory carrier membrane protein 3	1.52682	0.0340886
GeneID:539566	NIPBL	Nipped-B homolog (Drosophila)	1.52704	0.00129326
GeneID:100336990	LOC100336990	zinc finger protein 75D-like	1.52729	0.00651242
GeneID:506973	OAZ1	ornithine decarboxylase antizyme 1	1.52762	0.0178922
GeneID:505884	KLF6	Kruppel-like factor 6	1.52786	0.00186656
GeneID:511003	CXHXORF23	chromosome X open reading frame 23 ortholog	1.52901	0.00600587
GeneID:281377	PARG	poly (ADP-ribose) glycohydrolase	1.5292	0.00363476
GeneID:281449	RDH8	retinol dehydrogenase 8 (all-trans)	1.52942	0.0039969
GeneID:516875	IPCEF1	interaction protein for cytohesin exchange factors 1	1.52992	0.0305699
GeneID:533006	RECQL	RecQ protein-like (DNA helicase Q1-like)	1.53011	0.0286774
GeneID:526460	TSPAN13	tetraspanin 13	1.53057	0.0015896
GeneID:524652	C18H16orf48	chromosome 16 open reading frame 48 ortholog	1.53073	0.00128003
GeneID:782067	PITPNC1	phosphatidylinositol transfer protein, cytoplasmic 1	1.53109	0.00669812
GeneID:536560	TEAD1	TEA domain family member 1 (SV40 transcriptional enhancer factor)	1.53115	0.0133734
GeneID:534067	USP34	ubiquitin specific peptidase 34	1.53207	0.000872947
GeneID:282321	PPP3R1	protein phosphatase 3 (formerly 2B), regulatory subunit B, alpha isoform	1.53234	0.0385197
GeneID:541264	ZNF292	zinc finger protein 292	1.53307	0.00437587
GeneID:511510	REPIN1	replication initiator 1	1.53331	0.00144118
GeneID:533479	PREPL	prolyl endopeptidase-like	1.53464	0.00331217
GeneID:539871	RNF12	ring finger protein 12	1.53483	0.0438065
GeneID:100336796	LOC100336796	hedgehog acyltransferase-like	1.53536	0.0462859
GeneID:513510	GTF2H1	general transcription factor IIH, polypeptide 1, 62kDa	1.53566	0.00190676
GeneID:781917	DDX21	DEAD (Asp-Glu-Ala-Asp) box polypeptide 21	1.53621	0.0104274
GeneID:541024	YTHDC2	YTH domain containing 2	1.53626	0.0126081
GeneID:100337347	LOC100337347	envelope glycoprotein-like	1.53678	0.00876435
GeneID:539315	ACVR1B	activin A receptor, type IB	1.53744	0.025616
GeneID:509420	LOC509420	similar to chromosome 9 open reading frame 61	1.53761	0.0119096
GeneID:539432	EPC2	enhancer of polycomb homolog 2 (Drosophila)	1.53763	0.00595085
GeneID:515612	FOXN4	forkhead box N4	1.53816	0.0459744
GeneID:281073	CHUK	conserved helix-loop-helix ubiquitous kinase	1.53832	0.00107983
GeneID:100124517	KHNYN	KH and NYN domain containing	1.53875	0.0135402
GeneID:100138036	LOC100138036	similar to 2,3-bisphosphoglycerate mutase	1.53882	0.00215966
GeneID:513235	DPF2	D4, zinc and double PHD fingers family 2	1.53889	0.0128098
GeneID:282052	RPS25	ribosomal protein S25	1.53958	0.0171692
GeneID:519695	FBXL5	F-box and leucine-rich repeat protein 5	1.5398	0.00444518
GeneID:768073	OSGIN1	oxidative stress induced growth inhibitor 1	1.54029	0.00470397
GeneID:510440	IVD	isovaleryl Coenzyme A dehydrogenase	1.54043	0.00557721
GeneID:507580	COIL	coilin	1.54097	0.0123718
GeneID:784097	LOC784097	similar to NADH dehydrogenase [ubiquinone] flavoprotein 2, mitochondrial precursor (NADH-ubiquinone oxidoreductase 24 kDa subunit) (NADH dehydrogenase subunit II)	1.54118	0.00553004
GeneID:782059	SCYL2	SCY1-like 2 (S. cerevisiae)	1.54124	0.0279465
GeneID:100138886	GCSH	glycine cleavage system protein H (aminomethyl carrier)	1.54127	0.0163292
GeneID:520990	VPS39	vacuolar protein sorting 39 homolog (S. cerevisiae)	1.54152	0.00694769
GeneID:536020	CACHD1	cache domain containing 1	1.5419	0.0238589
GeneID:519867	EPB41L4A	erythrocyte membrane protein band 4.1 like 4A	1.54232	0.018831
GeneID:517392	LOC517392	similar to testis specific serine protease 4	1.54248	0.00411322
GeneID:282377	STX1B	syntaxin 1B	1.54271	0.0489492
GeneID:616607	MORN2	MORN repeat containing 2	1.54327	0.0330785
GeneID:613483	LOC613483	similar to MGC17624 protein	1.54336	0.0086696
GeneID:505859	PYROXD1	pyridine nucleotide-disulphide oxidoreductase domain 1	1.54349	0.0109113
GeneID:616791	C5H12orf45	chromosome 12 open reading frame 45 ortholog	1.54373	0.0408696
GeneID:507723	HMG20B	high-mobility group 20B	1.54377	0.00517551
GeneID:282120	VDAC2	voltage-dependent anion channel 2	1.5439	0.00470119
GeneID:533538	SGMS1	sphingomyelin synthase 1	1.54457	0.00343115
GeneID:538489	ZNF484	zinc finger protein 484	1.54481	0.00891795
GeneID:529404	CCDC50	coiled-coil domain containing 50	1.54539	0.0054138
GeneID:512677	PEX2	peroxisomal biogenesis factor 2	1.54566	0.00341446
GeneID:521918	TADA1	transcriptional adaptor 1	1.54589	0.00315184
GeneID:506073	PLAA	phospholipase A2-activating protein	1.54604	0.0191317
GeneID:506251	LOC506251	similar to ribosomal protein L8	1.5477	0.0304712
GeneID:532483	ING4	inhibitor of growth family, member 4	1.54958	0.0252051
GeneID:282296	PABPC1	poly(A) binding protein, cytoplasmic 1	1.55015	0.0263999
GeneID:526937	DCXR	dicarbonyl/L-xylulose reductase	1.55041	0.0083071
GeneID:512684	ZNF547	zinc finger protein 547	1.55065	0.0150777
GeneID:281416	POMC	proopiomelanocortin	1.55066	0.0177409
GeneID:534871	TNFAIP2	tumor necrosis factor, alpha-induced protein 2	1.55137	0.031826
GeneID:509107	ATF4	activating transcription factor 4 (tax-responsive enhancer element B67)	1.55159	0.00883568
GeneID:613941	C28H10ORF116	chromosome 10 open reading frame 116 ortholog	1.55175	0.0153725
GeneID:513446	BANP	BTG3 associated nuclear protein	1.55184	0.0128674
GeneID:537885	UBE2R2	ubiquitin-conjugating enzyme E2R 2	1.55208	0.00437104
GeneID:515534	RPL35	ribosomal protein L35	1.55223	0.0198653
GeneID:535410	WDR78	WD repeat domain 78	1.5528	0.00409335
GeneID:524703	LOC524703	similar to ribosomal protein S21	1.55296	0.0171566
GeneID:100139758	LOC100139758	similar to zinc finger protein 347	1.55312	0.0134709
GeneID:506968	RANBP3L	RAN binding protein 3-like	1.5533	0.00934571
GeneID:540003	IGSF11	immunoglobulin superfamily, member 11	1.55347	0.00530118
GeneID:532862	SEC24B	SEC24 family, member B (S. cerevisiae)	1.55373	0.00844603
GeneID:513579	PICALM	phosphatidylinositol binding clathrin assembly protein	1.55376	0.00479006
GeneID:535043	ITGA6	integrin, alpha 6	1.55447	0.0161417
GeneID:100299595	LOC100299595	similar to phosphofurin acidic cluster sorting protein 1	1.55505	0.00194802
GeneID:513626	FANCM	Fanconi anemia, complementation group M	1.55509	0.00461303
GeneID:533554	FBXO38	F-box protein 38	1.55568	0.00315918
GeneID:532597	WAC	WW domain containing adaptor with coiled-coil	1.55586	0.0107559
GeneID:534463	MFSD6	major facilitator superfamily domain containing 6	1.55589	0.0313325
GeneID:540653	PCBP2	poly(rC) binding protein 2	1.55708	0.0164332
GeneID:616974	SPA17	sperm autoantigenic protein 17	1.55725	0.0292215
GeneID:512305	CCDC15	similar to coiled-coil domain containing 15	1.55729	0.0242529
GeneID:511387	KLHL20	kelch-like 20 (Drosophila)	1.55755	0.0310554
GeneID:538508	CCPG1	cell cycle progression 1	1.55841	0.00283569
GeneID:100294978	LOC100294978	hypothetical protein LOC100294978	1.55844	0.0189038
GeneID:100336902	LOC100336902	dehydrogenase/reductase (SDR family) member 3-like	1.55868	0.0153101
GeneID:509774	RNF19B	ring finger protein 19B	1.55886	0.00466736
GeneID:100300021	LOC100300021	similar to transmembrane protein 123	1.55888	0.00865541
GeneID:767874	HSP90AB1	heat shock 90kDa protein 1, beta	1.55903	0.000608925
GeneID:515507	TMEM101	transmembrane protein 101	1.55905	0.00296374
GeneID:617489	LOC617489	hypothetical protein LOC617489	1.55916	0.0296874
GeneID:534669	GTF2I	general transcription factor IIi	1.5593	0.00222459
GeneID:100125314	ALG12	asparagine-linked glycosylation 12, alpha-1,6-mannosyltransferase homolog (S. cerevisiae)	1.55966	0.0123302
GeneID:539313	UBE2H	ubiquitin-conjugating enzyme E2H (UBC8 homolog, yeast)	1.55999	0.00717847
GeneID:614427	METTL5	methyltransferase like 5	1.56014	0.0314814
GeneID:615178	RPS21	ribosomal protein S21	1.56039	0.0326194
GeneID:505992	INO80	INO80 homolog (S. cerevisiae)	1.56055	0.00321232
GeneID:515057	GAR1	GAR1 ribonucleoprotein homolog (yeast)	1.56069	0.0378948
GeneID:530464	RPS24	ribosomal protein S24	1.56107	0.0177138
GeneID:533188	CD2AP	CD2-associated protein	1.5612	0.00514561
GeneID:613567	STX8	syntaxin 8	1.5619	0.00442049
GeneID:512543	SLC7A6OS	solute carrier family 7, member 6 opposite strand	1.56202	0.0034723
GeneID:616421	FAM89A	family with sequence similarity 89, member A	1.56253	0.00383128
GeneID:100300284	LOC100300284	similar to taste receptor, type 2, member 7	1.56294	0.00642955
GeneID:504650	CEPT1	choline/ethanolamine phosphotransferase 1	1.56411	0.0136696
GeneID:532997	KDM1A	lysine (K)-specific demethylase 1A	1.56451	0.00843149
GeneID:515732	PHKA2	phosphorylase kinase, alpha 2 (liver)	1.56501	0.015273
GeneID:786888	PNPLA1	patatin-like phospholipase domain containing 1	1.5655	0.00391981
GeneID:534337	SH3YL1	SH3 domain containing, Ysc84-like 1 (S. cerevisiae)	1.56556	0.012707
GeneID:618234	ZMYM6	zinc finger, MYM-type 6	1.5657	0.0015181
GeneID:534279	RPL31	ribosomal protein L31	1.56621	0.00647533
GeneID:534212	NCEH1	neutral cholesterol ester hydrolase 1	1.56628	0.026405
GeneID:360191	NOB1	NIN1/RPN12 binding protein 1 homolog (S. cerevisiae)	1.56653	0.001201
GeneID:530104	SPAG1	sperm associated antigen 1	1.56715	0.0497637
GeneID:508628	RPS6	ribosomal protein S6	1.56748	0.0289998
GeneID:504468	HEXA	hexosaminidase A (alpha polypeptide)	1.56805	0.0263427
GeneID:507847	ZNF692	zinc finger protein 692	1.56854	0.0254432
GeneID:535077	GSN	gelsolin (amyloidosis, Finnish type)	1.56856	0.00313016
GeneID:511769	ABCC5	ATP-binding cassette, sub-family C (CFTR/MRP), member 5	1.5693	0.0029999
GeneID:539753	BTF3L4	basic transcription factor 3-like 4	1.56933	0.00873345
GeneID:280710	TNK2	tyrosine kinase, non-receptor, 2	1.56947	0.00358752
GeneID:540910	SMARCE1	SWI/SNF related, matrix associated, actin dependent regulator of chromatin, subfamily e, member 1	1.57006	0.000955098
GeneID:507924	LAS1L	LAS1-like (S. cerevisiae)	1.57023	0.0146024
GeneID:514323	DDX17	DEAD (Asp-Glu-Ala-Asp) box polypeptide 17	1.57042	0.00447366
GeneID:100336824	LOC100336824	novel gene similar to vertebrate polycystic kidney and hepatic disease 1 (autosomal recessive)-like 1 (PKHD1L1)-like	1.57054	0.0165216
GeneID:540381	VPS11	vacuolar protein sorting 11 homolog (S. cerevisiae)	1.57094	0.0133899
GeneID:281198	GLRB	glycine receptor, beta	1.57158	0.0218332
GeneID:512741	H3F3C	H3 histone, family 3C	1.57244	0.00269868
GeneID:531770	FAF1	Fas (TNFRSF6) associated factor 1	1.57374	0.0145118
GeneID:100337279	LOC100337279	hypothetical protein LOC100337279	1.57393	0.0292696
GeneID:513031	RPL30	ribosomal protein L30	1.57423	0.00452867
GeneID:539821	LOC539821	similar to espin	1.57439	0.0285692
GeneID:510497	ABCA5	ATP-binding cassette, sub-family A (ABC1), member 5	1.57448	0.00333288
GeneID:781566	LOC781566	similar to Histone H3.3B CG8989-PA	1.57465	0.0390775
GeneID:518830	TROVE2	TROVE domain family, member 2	1.57595	0.00102261
GeneID:617493	AIF1L	allograft inflammatory factor 1-like	1.57625	0.00432092
GeneID:615465	TSTD1	thiosulfate sulfurtransferase (rhodanese)-like domain containing 1	1.57724	0.00096044
GeneID:508378	LGP2	RNA helicase LGP2	1.57739	0.00133952
GeneID:281876	ITGB1	integrin, beta 1 (fibronectin receptor, beta polypeptide, antigen CD29 includes MDF2, MSK12)	1.57832	0.00652387
GeneID:100335533	LOC100335533	natural killer-tumor recognition sequence-like	1.57965	0.0020733
GeneID:535026	CHD2	chromodomain helicase DNA binding protein 2	1.58059	0.00167812
GeneID:520620	NIT2	nitrilase family, member 2	1.58068	0.00346855
GeneID:767880	LOC767880	hypothetical protein LOC767880	1.58101	0.0252218
GeneID:617133	RGS22	regulator of G-protein signaling 22	1.58104	0.00252411
GeneID:526652	FLCN	folliculin	1.58145	0.00297123
GeneID:528498	JMY	junction mediating and regulatory protein, p53 cofactor	1.58165	0.021973
GeneID:540667	MARCH8	membrane-associated ring finger (C3HC4) 8	1.58178	0.00553293
GeneID:534586	TRA2A	transformer 2 alpha homolog (Drosophila)	1.58256	0.00394497
GeneID:525080	ZNF436	zinc finger protein 436	1.58257	0.0388131
GeneID:507169	TRRAP	transformation/transcription domain-associated protein	1.58459	0.00661698
GeneID:513885	LOC513885	similar to Chromosome 12 open reading frame 26	1.58462	0.010294
GeneID:540583	RAB30	RAB30, member RAS oncogene family	1.58504	0.0128445
GeneID:790872	NAP1L1	nucleosome assembly protein 1-like 1	1.5855	0.00138848
GeneID:505538	STX12	syntaxin 12	1.58603	0.0114655
GeneID:281671	CCNG1	cyclin G1	1.58604	0.0132574
GeneID:100301369	LOC100301369	similar to ribosomal protein L15	1.5868	0.00719094
GeneID:513653	WDR52	WD repeat domain 52	1.58682	0.016091
GeneID:282104	TUFT1	tuftelin 1	1.58727	0.0078339
GeneID:535018	TARBP1	TAR (HIV-1) RNA binding protein 1	1.58744	0.0069834
GeneID:100139249	LOC100139249	similar to ubiquitin and ribosomal protein S27a	1.58771	0.0200337
GeneID:513049	ATG101	autophagy-related protein 101	1.58787	0.00816249
GeneID:512527	CWC25	CWC25 spliceosome-associated protein homolog (S. cerevisiae)	1.58848	0.0129111
GeneID:521549	ZNF642	zinc finger protein 642	1.58888	0.00156155
GeneID:541164	TMEM47	transmembrane protein 47	1.58898	0.00777483
GeneID:787404	LOC787404	similar to ribosomal protein S20	1.58948	0.0317382
GeneID:616809	GOLGA7	golgi autoantigen, golgin subfamily a, 7	1.58964	0.0114636
GeneID:505152	POLG2	polymerase (DNA directed), gamma 2, accessory subunit	1.59008	0.00147938
GeneID:615677	CPNE1	copine I	1.59042	0.0367407
GeneID:506114	TFDP2	transcription factor Dp-2 (E2F dimerization partner 2)	1.59194	0.00362379
GeneID:513054	WHSC1L1	Wolf-Hirschhorn syndrome candidate 1-like 1	1.59198	0.00186094
GeneID:789409	PRPSAP1	phosphoribosyl pyrophosphate synthetase-associated protein 1	1.59245	0.00227681
GeneID:507644	CCDC138	coiled-coil domain containing 138	1.59247	0.00287981
GeneID:538479	KCNJ12	potassium inwardly-rectifying channel, subfamily J, member 12	1.59272	0.0112549
GeneID:515954	LOC515954	similar to Putative hydroxypyruvate isomerase (Endothelial cell apoptosis protein E-CE1)	1.59403	0.0215594
GeneID:514547	MAP1LC3A	microtubule-associated protein 1 light chain 3 alpha	1.59419	0.00150283
GeneID:535740	APMAP	chromosome 20 open reading frame 3 ortholog	1.59472	0.00295876
GeneID:509764	EIF1	eukaryotic translation initiation factor 1	1.59485	0.0145939
GeneID:281939	MYOZ1	myozenin 1	1.59519	0.00751023
GeneID:539092	OXR1	oxidation resistance 1	1.59568	0.0341543
GeneID:536128	LOC536128	similar to Notch homolog 4 (Drosophila)	1.5964	0.00112279
GeneID:616712	C22H3ORF18	chromosome 3 open reading frame 18 ortholog	1.59696	0.00458497
GeneID:100335556	LOC100335556	hypothetical protein LOC100335556	1.59745	0.0458326
GeneID:511316	LOC511316	similar to UPF0402 protein	1.59758	0.00292885
GeneID:524648	HOOK3	hook homolog 3 (Drosophila)	1.59771	0.0164733
GeneID:526052	TPP2	tripeptidyl peptidase II	1.59887	0.0222213
GeneID:493709	ATP5S	ATP synthase, H+ transporting, mitochondrial F0 complex, subunit s (factor B)	1.59982	0.0208915
GeneID:535054	PELI1	pellino homolog 1 (Drosophila)	1.60051	0.0377615
GeneID:540842	SMU1	smu-1 suppressor of mec-8 and unc-52 homolog (C. elegans)	1.60062	0.00280984
GeneID:514013	APBB2	amyloid beta (A4) precursor protein-binding, family B, member 2	1.60234	0.0491111
GeneID:519213	PIGV	phosphatidylinositol glycan anchor biosynthesis, class V	1.60267	0.00306787
GeneID:615359	PARP4	poly (ADP-ribose) polymerase family, member 4	1.60279	0.0245072
GeneID:523894	C15H11orf46	chromosome 11 open reading frame 46 ortholog	1.60303	0.0015068
GeneID:100336783	LOC100336783	acidic (leucine-rich) nuclear phosphoprotein 32 family, member B-like	1.60357	0.000842904
GeneID:616238	RNF214	ring finger protein 214	1.60366	0.00685717
GeneID:514870	WDR3	WD repeat domain 3	1.6037	0.00983084
GeneID:534869	KANK1	KN motif and ankyrin repeat domains 1	1.60405	0.0082386
GeneID:528907	OTUD4	similar to OTU domain-containing protein 4 (HIV-1-induced protein HIN-1)	1.60424	0.015272
GeneID:282348	SCNN1A	sodium channel, nonvoltage-gated 1 alpha	1.6043	0.00119872
GeneID:282493	BOLA-DOB	major histocompatibility complex, class II, DO beta	1.60478	0.0157089
GeneID:540118	FAM110A	family with sequence similarity 110, member A	1.60506	0.00553928
GeneID:515354	TBCC	tubulin folding cofactor C	1.60568	0.00505095
GeneID:513036	LEPROTL1	leptin receptor overlapping transcript-like 1	1.60597	0.0040771
GeneID:618599	AURKC	aurora kinase C	1.60649	0.0010355
GeneID:521073	TIMM9	translocase of inner mitochondrial membrane 9 homolog (yeast)	1.60759	0.000681079
GeneID:517496	ZNF777	zinc finger protein 777	1.60793	0.0119961
GeneID:613923	DYM	dymeclin	1.60824	0.00842282
GeneID:319141	GCAT	glycine C-acetyltransferase	1.60937	0.0080174
GeneID:618021	LCMT1	leucine carboxyl methyltransferase 1	1.60965	0.0124651
GeneID:768043	MGC137725	hypothetical protein MGC137725	1.61018	0.00283009
GeneID:534057	LOC534057	similar to CBF1 interacting corepressor	1.61021	0.0255249
GeneID:616948	TRIM6	tripartite motif-containing 6	1.61082	0.00119761
GeneID:100300832	LOC100300832	similar to ribosomal protein L23a	1.61084	0.00424227
GeneID:508040	LOC508040	similar to Strumpellin	1.61095	0.0017361
GeneID:613830	LOC613830	similar to C11orf61 protein	1.61115	0.0154701
GeneID:767931	NHP2L1	NHP2 non-histone chromosome protein 2-like 1 (S. cerevisiae)	1.61119	0.00480879
GeneID:533310	RPL10A	ribosomal protein L10a	1.61228	0.00857265
GeneID:524779	DTX3	deltex homolog 3 (Drosophila)	1.61253	0.000569518
GeneID:100140430	LOC100140430	similar to DEAD (Asp-Glu-Ala-Asp) box polypeptide 42 (predicted)	1.61272	0.00303066
GeneID:529791	TTC23	tetratricopeptide repeat domain 23	1.61299	0.0024255
GeneID:615418	ADAT2	adenosine deaminase, tRNA-specific 2, TAD2 homolog (S. cerevisiae)	1.61358	0.000623701
GeneID:505314	UBE2T	ubiquitin-conjugating enzyme E2T (putative)	1.61712	0.0138305
GeneID:532568	ELAC1	elaC homolog 1 (E. coli)	1.61715	0.00509432
GeneID:407235	ADIPOR1	adiponectin receptor 1	1.61728	0.00096422
GeneID:505524	DNTTIP1	deoxynucleotidyltransferase, terminal, interacting protein 1	1.6173	0.0109319
GeneID:504397	CWC27	CWC27 spliceosome-associated protein homolog (S. cerevisiae)	1.61772	0.00174362
GeneID:614612	SRD5A1	steroid-5-alpha-reductase, alpha polypeptide 1 (3-oxo-5 alpha-steroid delta 4-dehydrogenase alpha 1)	1.61849	0.00650572
GeneID:404070	MT2A	metallothionein 2A	1.61886	0.0376775
GeneID:100298793	LOC100298793	similar to cytochrome P450, family 2, subfamily J, polypeptide 2	1.61921	0.0185561
GeneID:281115	DHX9	DEAH (Asp-Glu-Ala-His) box polypeptide 9	1.6194	0.00444707
GeneID:100295927	LOC100295927	similar to poly(A) binding protein, cytoplasmic 1	1.6195	0.0123838
GeneID:100336354	LOC100336354	hCG15121-like	1.61992	0.00372409
GeneID:535056	RPL8	ribosomal protein L8	1.62017	0.0100749
GeneID:539099	HMBOX1	homeobox containing 1	1.62034	0.0015568
GeneID:326588	RPS3	ribosomal protein S3	1.62065	0.00618568
GeneID:539227	RAB3GAP2	RAB3 GTPase activating protein subunit 2 (non-catalytic)	1.62148	0.00303121
GeneID:281199	GLUL	glutamate-ammonia ligase (glutamine synthetase)	1.62181	0.00146465
GeneID:507622	FRY	furry homolog (Drosophila)	1.6221	0.0167842
GeneID:533581	CMYA5	cardiomyopathy associated 5	1.62216	0.00144542
GeneID:767601	BCL2L2	BCL2-like 2	1.62266	0.00251746
GeneID:540188	LOC540188	hypothetical LOC540188	1.62373	0.00373677
GeneID:537290	TWSG1	twisted gastrulation homolog 1 (Drosophila)	1.62452	0.005448
GeneID:786040	HSCB	HscB iron-sulfur cluster co-chaperone homolog (E. coli)	1.62575	0.00857174
GeneID:785063	LOC785063	similar to ankyrin repeat domain 57	1.62616	0.00488355
GeneID:514807	HABP4	hyaluronan binding protein 4	1.62628	0.00103827
GeneID:505520	MUTED	muted homolog (mouse)	1.62644	0.00830908
GeneID:100138124	RPS27A	ribosomal protein S27a	1.62678	0.013856
GeneID:528191	BBS5	Bardet-Biedl syndrome 5	1.62696	0.00183764
GeneID:786606	WIPF3	WAS/WASL interacting protein family, member 3	1.62708	0.00522256
GeneID:281226	MOCOS	molybdenum cofactor sulfurase	1.62742	0.0125875
GeneID:507477	ALDH7A1	aldehyde dehydrogenase 7 family, member A1	1.62766	0.0386832
GeneID:515358	LOC515358	hypothetical LOC515358	1.62781	0.00296294
GeneID:520254	SH3BP5L	SH3-binding domain protein 5-like	1.62789	0.00177983
GeneID:524269	LOC524269	similar to ribosomal protein S15a	1.62793	0.0114319
GeneID:618571	HEXB	hexosaminidase B (beta polypeptide)	1.62837	0.0153777
GeneID:524585	TTF1	transcription termination factor, RNA polymerase I	1.62853	0.00245216
GeneID:100124511	LOC100124511	hypothetical protein LOC100124511	1.62939	0.00473226
GeneID:534496	MYCBP2	MYC binding protein 2	1.62955	0.00684589
GeneID:506980	PGM2	phosphoglucomutase 2	1.63023	0.0100481
GeneID:281733	CXADR	coxsackie virus and adenovirus receptor	1.63064	0.00281357
GeneID:614581	LOC614581	similar to ADP-ribosylation factor 4	1.6309	0.00156258
GeneID:614288	MKKS	McKusick-Kaufman syndrome	1.63156	0.00465949
GeneID:505942	COL9A2	collagen, type IX, alpha 2	1.63186	0.0204684
GeneID:614794	C11H2ORF64	chromosome 2 open reading frame 64 ortholog	1.63204	0.00345695
GeneID:533892	RPS9	ribosomal protein S9	1.63244	0.0247691
GeneID:539196	RPS11	ribosomal protein S11	1.63299	0.0276271
GeneID:512613	CDKN1B	cyclin-dependent kinase inhibitor 1B (p27, Kip1)	1.63309	0.00192441
GeneID:540513	RHOBTB1	Rho-related BTB domain containing 1	1.63422	0.0293807
GeneID:538447	PRKD3	protein kinase D3	1.63458	0.00255937
GeneID:532789	PAWR	PRKC, apoptosis, WT1, regulator	1.63536	0.0138757
GeneID:534927	PRCP	prolylcarboxypeptidase (angiotensinase C)	1.63541	0.00193931
GeneID:540462	AKTIP	AKT interacting protein	1.63557	0.00683898
GeneID:505053	LARP7	La ribonucleoprotein domain family, member 7	1.6356	0.0147579
GeneID:523322	ZNF667	zinc finger protein 667	1.63591	0.0149344
GeneID:783577	LOC783577	similar to 90-kDa heat shock protein beta	1.63592	0.000611389
GeneID:789892	BCR	breakpoint cluster region	1.63726	0.00811923
GeneID:513326	RNF20	ring finger protein 20	1.63815	0.00906953
GeneID:785125	ZNF140	zinc finger protein 140	1.63829	0.0082163
GeneID:537748	LOC537748	similar to dynein, cytoplasmic, heavy polypeptide 1	1.63862	0.0128457
GeneID:514958	TH1L	TH1-like (Drosophila)	1.63909	0.00294397
GeneID:518910	ZBTB5	zinc finger and BTB domain containing 5	1.64007	0.00287239
GeneID:510499	SLC15A4	solute carrier family 15, member 4	1.6407	0.00156481
GeneID:100140410	LOC100140410	hypothetical protein LOC100140410	1.64093	0.0302977
GeneID:100337383	LOC100337383	hypothetical protein LOC100337383	1.64104	0.0308981
GeneID:535260	FAM151B	hypothetical protein LOC535260	1.64221	0.000297531
GeneID:539845	THAP11	THAP domain containing 11	1.64335	0.00805227
GeneID:281793	GNAS	GNAS complex locus	1.64366	0.00649947
GeneID:782479	LOC782479	similar to ribosomal protein L26	1.64441	0.0101874
GeneID:538517	ARRDC4	arrestin domain containing 4	1.64496	0.00137518
GeneID:100138100	SETDB1	SET domain, bifurcated 1	1.64581	0.000956805
GeneID:507040	LOC507040	similar to Uncharacterized protein C3orf33	1.64724	0.0056051
GeneID:613444	MGC142695	similar to C04F5.8	1.64746	0.00419913
GeneID:533550	ZC3HC1	zinc finger, C3HC-type containing 1	1.64756	0.00046319
GeneID:540253	LOC540253	hypothetical LOC540253	1.6476	0.00220399
GeneID:511252	C25H7orf42	chromosome 7 open reading frame 42 ortholog	1.64899	0.00177002
GeneID:789710	KLF13	Kruppel-like factor 13	1.64923	0.00335972
GeneID:615266	LOC615266	similar to rCG48740	1.64971	0.00564003
GeneID:538310	EP400	E1A binding protein p400	1.64985	0.0105694
GeneID:539429	GALR1	galanin receptor 1	1.64986	0.0233153
GeneID:280812	GYG1	glycogenin 1	1.6499	0.000691382
GeneID:533977	BUD31	BUD31 homolog (S. cerevisiae)	1.64992	0.00101244
GeneID:538796	CCNL2	cyclin L2	1.65027	0.00799171
GeneID:532940	CCDC28A	coiled-coil domain containing 28A	1.6506	0.00960031
GeneID:613630	NAA38	N(alpha)-acetyltransferase 38, NatC auxiliary subunit	1.65096	0.0222485
GeneID:538969	ZNF24	zinc finger protein 24	1.65131	0.0241022
GeneID:517797	SLC33A1	solute carrier family 33 (acetyl-CoA transporter), member 1	1.65165	0.00206394
GeneID:407996	KRIT1	KRIT1, ankyrin repeat containing	1.65209	0.00949694
GeneID:506764	RNF34	ring finger protein 34	1.65236	0.0132292
GeneID:533865	MED25	mediator complex subunit 25	1.6525	0.00283849
GeneID:616069	N4BP2L1	NEDD4 binding protein 2-like 1	1.65268	0.00153124
GeneID:789054	SESTD1	SEC14 and spectrin domains 1	1.65276	0.00152503
GeneID:100140105	LOC100140105	similar to ATP synthase subunit epsilon, mitochondrial	1.65288	0.0327428
GeneID:780882	GGPS1	geranylgeranyl diphosphate synthase 1	1.65324	0.00070487
GeneID:615269	EID2	EP300 interacting inhibitor of differentiation 2	1.65328	0.00134127
GeneID:539435	FBXO30	F-box protein 30	1.65329	0.00249592
GeneID:528654	VPS41	vacuolar protein sorting 41 homolog (S. cerevisiae)	1.65361	0.001757
GeneID:506840	CCDC45	coiled-coil domain containing 45	1.65396	0.00152627
GeneID:614112	SNX24	sorting nexin 24	1.65475	0.0038761
GeneID:530641	CROCC	ciliary rootlet coiled-coil, rootletin	1.65585	0.00655141
GeneID:613670	GABRG3	gamma-aminobutyric acid (GABA) A receptor, gamma 3	1.65682	0.00290936
GeneID:505694	FXN	frataxin	1.65701	0.0213321
GeneID:513263	RPGR	retinitis pigmentosa GTPase regulator	1.65709	0.00515334
GeneID:526329	DYNC1I2	dynein, cytoplasmic 1, intermediate chain 2	1.6575	0.000578229
GeneID:781576	LOC781576	similar to ribosomal protein L35a	1.65855	0.00210963
GeneID:514631	CDCA7L	cell division cycle associated 7-like	1.65874	0.0153887
GeneID:519915	RFESD	Rieske (Fe-S) domain containing	1.65924	0.00862998
GeneID:282716	VDAC1P5	voltage-dependent anion channel 1 pseudogene 5	1.6597	0.00167767
GeneID:523257	VSIG10	V-set and immunoglobulin domain containing 10	1.65997	0.0305606
GeneID:509646	UBXN8	UBX domain protein 8	1.66019	0.0192833
GeneID:534697	KLHL7	kelch-like 7 (Drosophila)	1.66042	0.0165555
GeneID:616839	CCDC93	coiled-coil domain containing 93	1.66056	0.000785098
GeneID:532953	CETN3	centrin, EF-hand protein, 3 (CDC31 homolog, yeast)	1.66072	0.0164657
GeneID:614785	LOC614785	similar to Nucleosome assembly protein 1-like 1 (NAP-1-related protein) (hNRP)	1.66189	0.000760441
GeneID:504687	CXorf56	chromosome X open reading frame 56 ortholog	1.66207	0.00338027
GeneID:615595	LOC615595	similar to ribosomal protein L10	1.66226	0.00771228
GeneID:618860	WDR48	WD repeat domain 48	1.6625	0.00587971
GeneID:281598	ACVR2A	activin A receptor, type IIA	1.66252	0.012239
GeneID:616881	TSPAN3	tetraspanin 3	1.66252	0.000707042
GeneID:522509	PDE7B	phosphodiesterase 7B	1.66287	0.0033866
GeneID:505123	CHD1	chromodomain helicase DNA binding protein 1	1.66428	0.0325561
GeneID:530000	OSBP	oxysterol binding protein	1.66461	0.00242679
GeneID:505797	TMEM30A	transmembrane protein 30A	1.66495	0.0197432
GeneID:539881	KCTD8	potassium channel tetramerisation domain containing 8	1.66577	0.00751067
GeneID:532945	CYP20A1	cytochrome P450, family 20, subfamily A, polypeptide 1	1.66615	0.00146046
GeneID:512726	SHF	Src homology 2 domain containing F	1.66649	0.0162888
GeneID:510483	PIGC	phosphatidylinositol glycan anchor biosynthesis, class C	1.66681	0.00842419
GeneID:520313	GABPB1	GA binding protein transcription factor, beta subunit 1	1.66715	0.00110809
GeneID:614531	LOC614531	similar to Ras-related GTP binding A	1.66738	0.00484835
GeneID:540134	KLHL22	kelch-like 22 (Drosophila)	1.66791	0.00162007
GeneID:538724	GSPT2	G1 to S phase transition 2	1.66911	0.025832
GeneID:533055	ALMS1	Alstrom syndrome 1	1.66941	0.00233554
GeneID:540393	ARHGAP12	Rho GTPase activating protein 12	1.67029	0.00863439
GeneID:614310	SFRS4	splicing factor, arginine/serine-rich 4	1.67092	0.000287799
GeneID:519697	UCK1	uridine-cytidine kinase 1	1.67099	0.000318373
GeneID:783802	LOC783802	WD repeat domain 73-like	1.67146	0.0087252
GeneID:531921	SLC28A2	solute carrier family 28 (sodium-coupled nucleoside transporter), member 2	1.67148	0.000962106
GeneID:534011	FGGY	FGGY carbohydrate kinase domain containing	1.673	0.0030534
GeneID:512490	STXBP3	syntaxin binding protein 3	1.67337	0.000305094
GeneID:518818	LOC518818	similar to FtsJ homolog 1	1.67379	0.00677444
GeneID:282244	GUCY2C	guanylate cyclase 2C (heat stable enterotoxin receptor)	1.67389	0.0381578
GeneID:511639	RNF103	ring finger protein 103	1.67623	0.0018269
GeneID:536619	PAIP2	poly(A) binding protein interacting protein 2	1.67689	0.00302099
GeneID:515605	APPL2	adaptor protein, phosphotyrosine interaction, PH domain and leucine zipper containing 2	1.67733	0.000633126
GeneID:512265	HERPUD2	HERPUD family member 2	1.67838	0.00336979
GeneID:781102	LOC781102	similar to Eukaryotic translation initiation factor 1 (eIF1) (Protein translation factor SUI1 homolog) (Sui1iso1) (A121)	1.67877	0.00141392
GeneID:782688	LOC782688	hypothetical LOC782688	1.6788	0.0316285
GeneID:100139547	CDC73	cell division cycle 73, Paf1/RNA polymerase II complex component, homolog (S. cerevisiae)	1.67966	0.00612862
GeneID:616302	AGAP3	ArfGAP with GTPase domain, ankyrin repeat and PH domain 3	1.67995	0.00547771
GeneID:532416	PATZ1	POZ (BTB) and AT hook containing zinc finger 1	1.68066	0.00835813
GeneID:516280	RIC3	resistance to inhibitors of cholinesterase 3 homolog (C. elegans)	1.68176	0.00668639
GeneID:512070	ACAD8	acyl-Coenzyme A dehydrogenase family, member 8	1.68206	0.00593231
GeneID:513091	NUMA1	nuclear mitotic apparatus protein 1	1.68213	0.00367369
GeneID:508503	ELF3	E74-like factor 3 (ets domain transcription factor, epithelial-specific )	1.68245	0.00919789
GeneID:100337244	LOC100337244	ATP-binding cassette protein C4-like	1.68302	0.00472592
GeneID:504523	ZNF259	zinc finger protein 259	1.68313	0.00353434
GeneID:513688	PLK1S1	polo-like kinase 1 substrate 1	1.6855	0.000956113
GeneID:539121	MLL5	myeloid/lymphoid or mixed-lineage leukemia 5 (trithorax homolog, Drosophila)	1.68564	0.0012714
GeneID:507828	SFRS6	splicing factor, arginine/serine-rich 6	1.68604	0.00231812
GeneID:514680	LOC514680	similar to mCG7611	1.68609	0.00142061
GeneID:534520	LOC534520	hypothetical LOC534520	1.68629	0.00184858
GeneID:536359	AP3S1	adaptor-related protein complex 3, sigma 1 subunit	1.68663	0.00576719
GeneID:767896	ZFP2	zinc finger protein 2 homolog (mouse)	1.68764	0.00066811
GeneID:513329	LOC513329	similar to Equ c1	1.68783	0.026344
GeneID:533917	GSTA4	glutathione S-transferase alpha 4	1.68791	0.00138293
GeneID:338381	AHSP	alpha hemoglobin stabilizing protein	1.68817	0.00102192
GeneID:528986	ZCCHC11	zinc finger, CCHC domain containing 11	1.68842	0.0094381
GeneID:100297294	LOC100297294	similar to ribosomal protein L39	1.68845	0.00250365
GeneID:282564	ITGB5	integrin, beta 5	1.68857	0.0128324
GeneID:512184	CDADC1	cytidine and dCMP deaminase domain containing 1	1.68868	0.00786852
GeneID:516540	METAP1	methionyl aminopeptidase 1	1.68902	0.0149333
GeneID:616954	ZNF813	zinc finger protein 813	1.69014	0.00213514
GeneID:788861	RPS17	ribosomal protein S17	1.69064	0.00169572
GeneID:781790	ZNF23	zinc finger protein 23 (KOX 16)	1.69124	0.0138939
GeneID:538425	CTDSPL	CTD (carboxy-terminal domain, RNA polymerase II, polypeptide A) small phosphatase-like	1.69228	0.00280826
GeneID:520842	KLF4	Kruppel-like factor 4 (gut)	1.69413	0.0184815
GeneID:281584	ABCA4	ATP-binding cassette, sub-family A (ABC1), member 4	1.69514	0.00136445
GeneID:616329	ZNF606	zinc finger protein 606	1.69541	0.0240967
GeneID:100299578	LOC100299578	hypothetical protein LOC100299578	1.6963	0.000157847
GeneID:512897	RAD52	RAD52 homolog (S. cerevisiae)	1.69733	0.000183871
GeneID:280890	PAM	peptidylglycine alpha-amidating monooxygenase	1.6979	0.00998931
GeneID:511473	ZC3H14	zinc finger CCCH-type containing 14	1.69866	0.0130344
GeneID:614936	ILF3	interleukin enhancer binding factor 3, 90kDa	1.69938	0.000782653
GeneID:614746	EIF2A	eukaryotic translation initiation factor 2A, 65kDa	1.6998	0.000570443
GeneID:768234	CSNK1E	casein kinase 1, epsilon	1.69989	0.00949771
GeneID:614279	MGC133632	hypothetical protein LOC614279	1.69995	0.000132528
GeneID:781912	TAF2	TAF2 RNA polymerase II, TATA box binding protein (TBP)-associated factor, 150kDa	1.70136	0.00278071
GeneID:100335322	LOC100335322	hCG15121-like	1.70283	0.00732383
GeneID:512804	C9H6ORF70	chromosome 6 open reading frame 70 ortholog	1.70413	0.000393444
GeneID:519081	SPRED2	sprouty-related, EVH1 domain containing 2	1.70437	0.000494314
GeneID:282182	CITED1	Cbp/p300-interacting transactivator, with Glu/Asp-rich carboxy-terminal domain, 1	1.70533	0.00139378
GeneID:100296011	LOC100296011	similar to Ngg1 interacting factor 3 like 1 binding protein 1	1.70539	0.00429908
GeneID:538561	MGEA5	meningioma expressed antigen 5 (hyaluronidase)	1.70557	0.00248127
GeneID:506398	ZNF165	zinc finger protein 165	1.70726	0.0382129
GeneID:535704	FKBP5	FK506 binding protein 5	1.70727	0.0191138
GeneID:100294784	LOC100294784	similar to ribosomal protein L39	1.7075	0.00509989
GeneID:539501	HELZ	helicase with zinc finger	1.70941	0.000578385
GeneID:508236	IP6K2	inositol hexakisphosphate kinase 2	1.70945	0.00393586
GeneID:540431	YIPF3	Yip1 domain family, member 3	1.70958	0.00154877
GeneID:536793	FXR1	fragile X mental retardation, autosomal homolog 1	1.70985	0.000607088
GeneID:537918	TDRD3	tudor domain containing 3	1.71078	0.00230787
GeneID:507640	DDX31	DEAD (Asp-Glu-Ala-Asp) box polypeptide 31	1.71335	0.0138964
GeneID:506032	LOC506032	similar to Protein Njmu-R1	1.71393	0.00355367
GeneID:280952	KDM6A	lysine (K)-specific demethylase 6A	1.71395	0.00109419
GeneID:613349	DYNLT3	dynein, light chain, Tctex-type 3	1.7148	0.0146872
GeneID:528603	ZNF618	similar to Zinc finger protein 618	1.71557	0.000523503
GeneID:515245	STK11	serine/threonine kinase 11	1.71571	0.00534117
GeneID:535436	KLHDC2	kelch domain containing 2	1.71637	0.00644341
GeneID:507663	NCOR1	nuclear receptor co-repressor 1	1.71677	0.000537416
GeneID:534354	MTRF1L	mitochondrial translational release factor 1-like	1.71838	0.000875266
GeneID:507168	RPL23A	ribosomal protein L23a	1.72073	0.00473122
GeneID:281481	SDHD	succinate dehydrogenase complex, subunit D, integral membrane protein	1.72304	0.000692011
GeneID:530279	NXNL2	nucleoredoxin-like 2	1.72487	0.0131807
GeneID:282385	TMSB10	thymosin beta 10	1.72549	0.0384216
GeneID:282463	PRKAR2B	protein kinase, cAMP-dependent, regulatory, type II, beta	1.7257	0.00885063
GeneID:511121	LOC511121	similar to Ubiquitin carboxyl-terminal hydrolase 47 (Ubiquitin thioesterase 47) (Ubiquitin-specific-processing protease 47) (Deubiquitinating enzyme 47)	1.72572	0.00148241
GeneID:522338	MRFAP1	Mof4 family associated protein 1	1.7263	0.0037079
GeneID:614135	STX18	syntaxin 18	1.72646	0.00102208
GeneID:613720	CCDC53	coiled-coil domain containing 53	1.72737	0.000331745
GeneID:506990	PPDPF	pancreatic progenitor cell differentiation and proliferation factor	1.72784	0.0118061
GeneID:541303	MED17	mediator complex subunit 17	1.72841	0.000876934
GeneID:507012	TACC1	transforming, acidic coiled-coil containing protein 1	1.73101	0.00346445
GeneID:539373	RPL14	ribosomal protein L14	1.73123	0.00145522
GeneID:532541	CASD1	CAS1 domain containing 1	1.73131	0.00235717
GeneID:527058	RLF	rearranged L-myc fusion	1.73184	0.00048751
GeneID:539474	RBM11	RNA binding motif protein 11	1.73199	0.000616828
GeneID:539292	PARD6G	par-6 partitioning defective 6 homolog gamma (C. elegans)	1.73219	0.000554435
GeneID:282277	MRPL43	mitochondrial ribosomal protein L43	1.73245	0.000426602
GeneID:767951	PIGP	phosphatidylinositol glycan anchor biosynthesis, class P	1.73418	0.0238792
GeneID:509181	JKAMP	JNK1/MAPK8-associated membrane protein	1.73421	0.000696558
GeneID:510177	SF3B1	splicing factor 3b, subunit 1, 155kDa	1.7346	0.000348003
GeneID:100295381	LOC100295381	similar to ribosomal protein L39	1.73504	0.00133682
GeneID:538798	GPR155	G protein-coupled receptor 155	1.7353	0.00119205
GeneID:533643	ZNF326	zinc finger protein 326	1.73579	0.00260927
GeneID:505511	AHCYL1	adenosylhomocysteinase-like 1	1.73581	0.00671858
GeneID:513508	LOC513508	similar to acyl-Coenzyme A dehydrogenase family, member 10	1.73581	0.0147767
GeneID:533757	ADNP	activity-dependent neuroprotector homeobox	1.73775	0.000162513
GeneID:100301027	LOC100301027	hypothetical protein LOC100301027	1.73784	0.000289573
GeneID:511595	PARP8	poly (ADP-ribose) polymerase family, member 8	1.73788	0.0119152
GeneID:534254	FAM54A	DUF729 domain containing 1	1.73822	0.014173
GeneID:100336186	LOC100336186	ribosomal protein 10-like	1.73875	0.00441669
GeneID:504760	DDX58	DEAD (Asp-Glu-Ala-Asp) box polypeptide 58	1.73895	0.00966327
GeneID:509995	LRPPRC	leucine-rich PPR-motif containing	1.74015	0.00347899
GeneID:100298394	LOC100298394	similar to ATPase, H+ transporting, lysosomal 21kDa, V0 subunit b	1.7402	0.000306048
GeneID:767908	RPL39	ribosomal protein L39	1.74085	0.000665713
GeneID:532772	LTBP3	latent transforming growth factor beta binding protein 3	1.74198	0.0147241
GeneID:540026	LOC540026	similar to Rho guanine nucleotide exchange factor (GEF) 17	1.74362	0.0318404
GeneID:512668	ZSCAN29	zinc finger and SCAN domain containing 29	1.74423	0.00140754
GeneID:614835	LOC614835	hypothetical protein LOC614835	1.74536	0.000198486
GeneID:511607	HGSNAT	heparan-alpha-glucosaminide N-acetyltransferase	1.74678	0.0143409
GeneID:615933	LOC615933	similar to 60S ribosomal protein L12	1.74726	0.00122612
GeneID:511299	SETMAR	SET domain and mariner transposase fusion gene	1.74733	0.0155773
GeneID:504406	HYDIN	hydrocephalus inducing homolog (mouse)	1.74884	0.00446264
GeneID:511328	B4GALT4	UDP-Gal:betaGlcNAc beta 1,4- galactosyltransferase, polypeptide 4	1.74964	0.0382868
GeneID:784106	LOC784106	similar to MGC127989 protein	1.75014	0.0011
GeneID:614633	C17H18orf55	chromosome 18 open reading frame 55 ortholog	1.751	0.00166429
GeneID:510225	GRINA	glutamate receptor, ionotropic, N-methyl D-aspartate-associated protein 1 (glutamate binding)	1.75186	0.0218117
GeneID:788063	QSOX2	quiescin Q6 sulfhydryl oxidase 2	1.75197	0.0102674
GeneID:537445	AQR	aquarius homolog (mouse)	1.75216	0.000283991
GeneID:519328	SIRT4	sirtuin (silent mating type information regulation 2 homolog) 4 (S. cerevisiae)	1.75248	0.000855033
GeneID:505379	VAMP3	vesicle-associated membrane protein 3 (cellubrevin)	1.75253	0.000438379
GeneID:510456	LOC510456	similar to Nicotinamide riboside kinase 1	1.75292	0.00141153
GeneID:540225	COX7A2L	cytochrome c oxidase subunit VIIa polypeptide 2 like	1.7537	0.00741067
GeneID:532555	GOLPH3L	golgi phosphoprotein 3-like	1.75395	0.000320814
GeneID:520008	ZNF569	zinc finger protein 569	1.75422	0.00124276
GeneID:514832	PEX5	peroxisomal biogenesis factor 5	1.75424	0.000347998
GeneID:515770	PPOX	protoporphyrinogen oxidase	1.75441	0.00172218
GeneID:525169	WDR11	WD repeat domain 11	1.75504	0.000581039
GeneID:525413	LOC525413	similar to synaptonemal complex protein 1	1.75579	0.00614408
GeneID:100137827	ZNF828	zinc finger protein 828	1.75591	0.000759382
GeneID:100297382	LOC100297382	hypothetical LOC100297382	1.7562	0.00471472
GeneID:616399	ATXN1	ataxin 1	1.75622	0.000279275
GeneID:768051	ZNF22	zinc finger protein 22 (KOX 15)	1.75708	0.00701956
GeneID:513438	MRPS35	mitochondrial ribosomal protein S35	1.75833	0.000662306
GeneID:615556	RPL32	ribosomal protein L32	1.7593	0.00116113
GeneID:534488	SLC35A5	solute carrier family 35, member A5	1.75957	0.00825986
GeneID:514705	PTCD2	pentatricopeptide repeat domain 2	1.75998	0.00806968
GeneID:784123	SRRM1	serine/arginine repetitive matrix 1	1.76078	0.000683787
GeneID:538459	C3H1orf43	chromosome 1 open reading frame 43 ortholog	1.76093	0.00504662
GeneID:531552	ACSS3	acyl-CoA synthetase short-chain family member 3	1.76188	0.00467044
GeneID:781777	RPL27A	ribosomal protein L27a	1.76188	0.0133822
GeneID:514167	ZFAND6	zinc finger, AN1-type domain 6	1.76272	0.0122335
GeneID:280729	B2M	beta-2-microglobulin	1.76358	0.0106174
GeneID:534815	PIK3C3	phosphoinositide-3-kinase, class 3	1.76362	0.000760874
GeneID:509856	RNF31	ring finger protein 31	1.76388	0.00070967
GeneID:768004	ZNF572	zinc finger protein 572	1.7642	0.000412646
GeneID:529808	ATG2A	ATG2 autophagy related 2 homolog A (S. cerevisiae)	1.76433	0.00156823
GeneID:531619	TTC16	tetratricopeptide repeat domain 16	1.76529	0.0172186
GeneID:540067	EPM2AIP1	EPM2A (laforin) interacting protein 1	1.76554	0.000993556
GeneID:511465	MGC140823	mammary tumor virus receptor 2 homolog	1.76624	0.000915861
GeneID:781425	MCART1	mitochondrial carrier triple repeat 1	1.7664	0.00332365
GeneID:510238	PPM1M	protein phosphatase 1M (PP2C domain containing)	1.76671	0.000361663
GeneID:540481	TCF7L2	transcription factor 7-like 2 (T-cell specific, HMG-box)	1.76677	0.0131177
GeneID:541147	GPR125	G protein-coupled receptor 125	1.76777	0.00205255
GeneID:615482	LOC615482	similar to 60S ribosomal protein L12	1.76799	0.0252462
GeneID:510140	SEMA4B	similar to Semaphorin-4B	1.76815	0.00210085
GeneID:613345	LOC613345	similar to histone H3.3	1.76886	0.000350026
GeneID:516065	ANKRD6	ankyrin repeat domain 6	1.77006	0.00114644
GeneID:523911	TXNDC15	thioredoxin domain containing 15	1.77141	0.00133986
GeneID:784762	LOC784762	similar to 60S ribosomal protein L12	1.77175	0.00397094
GeneID:510175	PROCA1	protein interacting with cyclin A1	1.77201	0.000587135
GeneID:506753	LRRC1	leucine rich repeat containing 1	1.77243	0.00517048
GeneID:507340	ATG13	autophagy-related protein 13	1.77383	0.00117429
GeneID:404140	RPS8	ribosomal protein S8	1.77446	0.00473383
GeneID:615529	C15H11orf71	chromosome 11 open reading frame 71 ortholog	1.77653	0.00441909
GeneID:525329	NCOA4	nuclear receptor coactivator 4	1.77657	0.000636405
GeneID:777594	LOC777594	hypothetical protein LOC777594	1.77731	0.0379065
GeneID:539841	CCDC55	coiled-coil domain containing 55	1.77784	0.00108624
GeneID:539061	POLR1D	polymerase (RNA) I polypeptide D, 16kDa	1.7799	0.00695491
GeneID:618114	DFNB59	deafness, autosomal recessive 59	1.78074	0.0052427
GeneID:100335305	LOC100335305	ribosomal protein S29-like	1.78128	0.00870643
GeneID:613439	ELF2	E74-like factor 2 (ets domain transcription factor)	1.78156	0.000251234
GeneID:531022	TRIM38	tripartite motif-containing 38	1.78174	0.00197189
GeneID:535442	SGSH	N-sulfoglucosamine sulfohydrolase	1.78183	0.00678677
GeneID:616190	LOC616190	similar to ribosomal protein L23a	1.7822	0.00520542
GeneID:404137	RPL27	ribosomal protein L27	1.78279	0.0111229
GeneID:282139	ALOX15	arachidonate 15-lipoxygenase	1.78303	0.0181896
GeneID:504954	FILIP1L	filamin A interacting protein 1-like	1.78388	0.0106691
GeneID:515328	CCDC125	coiled-coil domain containing 125	1.78539	0.000916219
GeneID:523321	TOPORS	topoisomerase I binding, arginine/serine-rich	1.78548	0.000384735
GeneID:511255	OSBPL9	oxysterol binding protein-like 9	1.78568	8.08233e-05
GeneID:513987	TCEAL4	transcription elongation factor A (SII)-like 4	1.7859	0.0202905
GeneID:510230	PPP4R1	protein phosphatase 4, regulatory subunit 1	1.78616	0.000204272
GeneID:785152	PRICKLE1	prickle homolog 1 (Drosophila)	1.78638	0.0199764
GeneID:541229	SF1	splicing factor 1	1.78781	0.00124765
GeneID:508541	STAT3	signal transducer and activator of transcription 3 (acute-phase response factor)	1.78908	0.0209586
GeneID:523601	EMX2	empty spiracles homeobox 2	1.78924	0.00170393
GeneID:616591	LDOC1	leucine zipper, down-regulated in cancer 1	1.78934	0.00741228
GeneID:510495	LMBRD1	LMBR1 domain containing 1	1.78976	0.00455262
GeneID:539421	DOCK10	dedicator of cytokinesis 10	1.7898	0.0186687
GeneID:515564	ZNF197	zinc finger protein 197	1.79001	0.00039684
GeneID:450214	CENPC1	centromere protein C 1	1.79055	0.0117954
GeneID:100299799	LOC100299799	similar to zinc finger protein 208	1.79155	0.0009661
GeneID:767901	RNF146	ring finger protein 146	1.79332	0.0004623
GeneID:281258	F11R	F11 receptor	1.7934	0.00306989
GeneID:281556	TUFM	Tu translation elongation factor, mitochondrial	1.79373	0.000774429
GeneID:540281	MGC142792	similar to Lims E protein	1.79393	0.0291122
GeneID:539411	DDX28	DEAD (Asp-Glu-Ala-Asp) box polypeptide 28	1.79418	0.00539817
GeneID:100337101	LOC100337101	vesicle-associated membrane protein 7-like	1.79419	0.000608071
GeneID:616487	STAG2	stromal antigen 2	1.79422	0.00184015
GeneID:512670	PHKG2	phosphorylase kinase, gamma 2 (testis)	1.79531	0.00024057
GeneID:282078	SEC11A	SEC11 homolog A (S. cerevisiae)	1.79606	0.046808
GeneID:282360	SLC4A4	solute carrier family 4, sodium bicarbonate cotransporter, member 4	1.79622	0.00398473
GeneID:539643	VCPIP1	valosin containing protein (p97)/p47 complex interacting protein 1	1.79652	0.000509489
GeneID:535346	ICA1	islet cell autoantigen 1, 69kDa	1.79684	0.00246396
GeneID:767826	ZNF181	zinc finger protein 181	1.79738	0.00335294
GeneID:100296941	LOC100296941	hypothetical protein LOC100296941	1.79923	0.0162569
GeneID:506401	GLTSCR2	glioma tumor suppressor candidate region gene 2	1.80098	0.000486329
GeneID:512310	NDFIP2	Nedd4 family interacting protein 2	1.80133	0.000810769
GeneID:532701	RSRC2	arginine/serine-rich coiled-coil 2	1.80335	0.00126409
GeneID:535021	LACTB2	lactamase, beta 2	1.80367	0.00369667
GeneID:534370	FAM45A	family with sequence similarity 45, member A	1.80393	0.000853343
GeneID:541118	TNRC6A	trinucleotide repeat containing 6A	1.80395	0.00447179
GeneID:508936	OSBPL7	oxysterol binding protein-like 7	1.8054	0.000120111
GeneID:100335357	LOC100335357	hypothetical protein LOC100335357	1.80615	0.00471695
GeneID:533276	RABGGTB	Rab geranylgeranyltransferase, beta subunit	1.80663	0.00537147
GeneID:616324	LOC616324	hypothetical LOC616324	1.80704	0.0012453
GeneID:525011	KLHL28	kelch-like 28 (Drosophila)	1.80725	0.00236796
GeneID:510042	STARD3NL	STARD3 N-terminal like	1.80794	0.000138339
GeneID:516952	SATB1	SATB homeobox 1	1.80862	0.000605234
GeneID:507314	POLR3C	polymerase (RNA) III (DNA directed) polypeptide C (62kD)	1.80895	0.000548059
GeneID:515147	TMEM5	transmembrane protein 5	1.81052	0.00333667
GeneID:506232	WDR45L	WDR45-like	1.81099	0.00258426
GeneID:504797	TRERF1	transcriptional regulating factor 1	1.81124	0.000285993
GeneID:533618	ARSK	arylsulfatase family, member K	1.81229	0.00241652
GeneID:505408	C4H7orf64	chromosome 7 open reading frame 64 ortholog	1.81229	0.000531239
GeneID:541204	ATF7	activating transcription factor 7	1.813	0.00059154
GeneID:527412	TTC21B	tetratricopeptide repeat domain 21B	1.81336	0.00407479
GeneID:100295855	LOC100295855	similar to ribosomal protein L31	1.81347	0.00211482
GeneID:510532	PARP9	poly (ADP-ribose) polymerase family, member 9	1.81448	0.00115897
GeneID:518318	LOC518318	similar to histone cluster 1, H3f	1.81479	0.00700105
GeneID:100140040	TMED2	transmembrane emp24 domain trafficking protein 2	1.81568	0.000109225
GeneID:532401	ZNF281	zinc finger protein 281	1.81833	0.00508732
GeneID:783009	FKBP15	FK506 binding protein 15, 133kDa	1.81902	0.000312455
GeneID:504413	RPL37A	ribosomal protein L37a	1.82013	0.00388325
GeneID:511669	ZNF696	zinc finger protein 696	1.82023	0.00130626
GeneID:514852	TAX1BP3	Tax1 (human T-cell leukemia virus type I) binding protein 3	1.82302	0.00143825
GeneID:614124	LOC614124	similar to Nucleosome assembly protein 1-like 1 (NAP-1-related protein) (hNRP)	1.82337	0.000131219
GeneID:510683	PINK1	PTEN induced putative kinase 1	1.82394	0.000593186
GeneID:789006	ZNF226	zinc finger protein 226	1.82454	0.00269023
GeneID:614152	BRE	brain and reproductive organ-expressed (TNFRSF1A modulator)	1.82489	0.000592785
GeneID:781565	LOC781565	similar to ribosomal protein S6-like	1.82526	0.0062702
GeneID:781914	FTSJD1	FtsJ methyltransferase domain containing 1	1.82551	0.015863
GeneID:520186	CEP110	centrosomal protein 110kDa	1.82635	0.00447983
GeneID:524159	LOC524159	similar to F11C1.5a	1.8264	0.00079607
GeneID:510923	TRIM25	tripartite motif-containing 25	1.82646	0.000124744
GeneID:100296050	LOC100296050	similar to zinc finger protein 264	1.82647	0.00353116
GeneID:537916	ZFYVE1	zinc finger, FYVE domain containing 1	1.82802	3.26931e-05
GeneID:100299192	LOC100299192	similar to ribosomal protein L22 like 1	1.82804	0.00575697
GeneID:338084	NDUFA13	NADH dehydrogenase (ubiquinone) 1 alpha subcomplex, 13	1.82845	0.000669497
GeneID:100295757	LOC100295757	similar to ribosomal protein L39	1.83227	0.00080018
GeneID:337890	RPL26	ribosomal protein L26	1.8332	0.00449943
GeneID:281440	RAC1	ras-related C3 botulinum toxin substrate 1 (rho family, small GTP binding protein Rac1)	1.83335	0.00120059
GeneID:616031	GK5	glycerol kinase 5	1.83405	0.00378944
GeneID:407181	KLRB1	killer cell lectin-like receptor subfamily B, member 1	1.83481	0.0173882
GeneID:507032	PDCD2L	programmed cell death 2-like	1.83512	0.000631531
GeneID:540558	MBD1	methyl-CpG binding domain protein 1	1.83524	0.000734917
GeneID:100297075	LOC100297075	similar to ribosomal protein L39	1.83628	0.00213195
GeneID:511545	C5H12ORF57	chromosome 12 open reading frame 57 ortholog	1.83806	0.000583981
GeneID:539715	CNRIP1	cannabinoid receptor interacting protein 1	1.83813	0.0187617
GeneID:519422	TRIM28	tripartite motif-containing 28	1.83818	0.000387465
GeneID:513740	LOC513740	hypothetical LOC513740	1.83821	0.000334688
GeneID:516420	USP46	ubiquitin specific peptidase 46	1.83825	0.00108841
GeneID:540263	MARCH10	membrane-associated ring finger (C3HC4) 10	1.83828	0.017887
GeneID:782450	TOR1AIP2	torsin A interacting protein 2	1.83863	0.00197983
GeneID:338044	SLC38A2	solute carrier family 38, member 2	1.83913	0.000630881
GeneID:616065	LOC616065	similar to 60S ribosomal protein L22 (Heparin binding protein HBp15)	1.83977	0.00674433
GeneID:100299139	LOC100299139	similar to glutamine synthetase	1.84167	0.000885629
GeneID:515276	LGALS13	lectin, galactoside-binding, soluble, 13	1.84169	0.000584065
GeneID:539700	AKAP8L	A kinase (PRKA) anchor protein 8-like	1.84218	0.00187399
GeneID:539563	MARK1	MAP/microtubule affinity-regulating kinase 1	1.84279	0.00339663
GeneID:540328	FBXO25	F-box protein 25	1.8428	0.000221077
GeneID:506115	CTDSP2	CTD (carboxy-terminal domain, RNA polymerase II, polypeptide A) small phosphatase 2	1.8462	0.000572537
GeneID:541071	NCOA7	nuclear receptor coactivator 7	1.84699	0.0186761
GeneID:511455	NEK4	NIMA (never in mitosis gene a)-related kinase 4	1.84703	0.00136274
GeneID:784595	LOC784595	similar to olfactory receptor Olfr1174	1.84865	0.000749039
GeneID:535325	UAP1	UDP-N-acteylglucosamine pyrophosphorylase 1	1.84934	0.00157099
GeneID:618141	ZNF3	zinc finger protein 3	1.84947	0.0005525
GeneID:613815	TMEM37	transmembrane protein 37	1.85015	0.00271102
GeneID:286884	RPS29	ribosomal protein S29	1.85022	0.00976081
GeneID:100139217	LOC100139217	similar to hCG1818127	1.85049	0.00306195
GeneID:535288	ZNRD1	zinc ribbon domain containing 1	1.85064	0.000270835
GeneID:538584	ARHGAP21	Rho GTPase activating protein 21	1.85067	0.00265047
GeneID:540987	LOC540987	similar to Uncharacterized protein C5orf5 (GAP-like protein N61)	1.85157	0.000990973
GeneID:539766	FGD5	FYVE, RhoGEF and PH domain containing 5	1.8527	0.0343052
GeneID:768316	NRBF2	nuclear receptor binding factor 2	1.8534	0.000338147
GeneID:506286	ICK	intestinal cell (MAK-like) kinase	1.85406	0.000143782
GeneID:100299712	LOC100299712	similar to zinc finger protein 347	1.85572	0.000173607
GeneID:337887	ATP5G2	ATP synthase, H+ transporting, mitochondrial F0 complex, subunit C2 (subunit 9)	1.85592	0.000547978
GeneID:508131	ZNF836	zinc finger protein 836	1.85622	8.09149e-05
GeneID:100301342	LOC100301342	similar to autism susceptibility candidate 2	1.8575	0.013266
GeneID:540616	MAX	MYC associated factor X	1.85834	0.000488085
GeneID:784385	LOC784385	similar to nucleophosmin 1	1.86071	0.00159906
GeneID:506754	RRAGB	Ras-related GTP binding B	1.86108	0.000699446
GeneID:618047	DNAJC15	DnaJ (Hsp40) homolog, subfamily C, member 15	1.86142	0.00166156
GeneID:282684	CSNK1A1	casein kinase 1, alpha 1	1.86168	0.0027957
GeneID:616840	LOC616840	similar to ribosomal protein L3	1.86171	0.00157829
GeneID:535622	MAP3K8	mitogen-activated protein kinase kinase kinase 8	1.86262	0.00487198
GeneID:100299187	LOC100299187	similar to zinc finger protein 347	1.86346	0.000111803
GeneID:777592	LOC777592	hypothetical protein LOC777592	1.86383	0.00696915
GeneID:286873	RPS4Y1	ribosomal protein S4, Y-linked 1	1.86389	0.00789779
GeneID:100336882	LOC100336882	hypothetical protein LOC100336882	1.86434	0.00245421
GeneID:784294	LOC784294	similar to voltage-dependent anion channel 2	1.8665	0.000345621
GeneID:535190	TRIM13	tripartite motif-containing 13	1.86665	0.000502756
GeneID:615330	YEATS4	YEATS domain containing 4	1.86679	0.0212255
GeneID:523039	HTRA2	HtrA serine peptidase 2	1.86691	4.11222e-05
GeneID:511911	FAM8A1	family with sequence similarity 8, member A1	1.86769	0.000811561
GeneID:512533	FRG1	FSHD region gene 1	1.86834	0.000560787
GeneID:282884	RPL9	ribosomal protein L9	1.8696	0.00382212
GeneID:100296524	LOC100296524	similar to ribosomal protein L39-like protein	1.86962	0.00206337
GeneID:505507	RPS7	ribosomal protein S7	1.86983	0.000925186
GeneID:518027	LOC518027	similar to Zinc finger protein 183	1.87055	0.00121017
GeneID:511390	LOC511390	similar to ribosomal protein S15a	1.87084	0.00167376
GeneID:512110	LOC512110	similar to Uncharacterized protein KIAA0195 (Transmembrane protein 94)	1.87168	0.00630839
GeneID:767893	LOC767893	hypothetical protein LOC767893	1.87208	0.000900139
GeneID:511081	COMMD2	COMM domain containing 2	1.87309	0.000376692
GeneID:515696	ATP5L	ATP synthase, H+ transporting, mitochondrial F0 complex, subunit G	1.87314	0.00064375
GeneID:530262	ZNF182	zinc finger protein 182	1.87414	0.000398212
GeneID:514023	ZNF180	zinc finger protein 180	1.87542	8.61907e-05
GeneID:100300095	LOC100300095	similar to zinc finger protein 208	1.87547	0.00116204
GeneID:282255	IFITM3	interferon induced transmembrane protein 3 (1-8U)	1.87623	0.0321075
GeneID:613812	RNF168	ring finger protein 168	1.87728	0.000195944
GeneID:617494	NDNL2	necdin-like 2	1.87771	0.000313356
GeneID:504436	ZNF235	zinc finger protein 235	1.87931	0.00113868
GeneID:614070	FAM92A1	family with sequence similarity 92, member A1	1.87933	0.000251775
GeneID:515386	UBE2CBP	ubiquitin-conjugating enzyme E2C binding protein	1.88125	0.00111364
GeneID:100295254	LOC100295254	similar to ribosomal protein L39	1.88258	0.00219002
GeneID:286819	EIF4A2	eukaryotic translation initiation factor 4A, isoform 2	1.88283	0.00716582
GeneID:506944	SFT2D2	SFT2 domain containing 2	1.88291	0.000459601
GeneID:507677	AP1G1	adaptor-related protein complex 1, gamma 1 subunit	1.88297	0.00155683
GeneID:788496	LOC788496	similar to MGC133868 protein	1.88359	0.000231189
GeneID:507282	LOC507282	similar to olfactory receptor, family 52, subfamily B, member 2	1.88399	0.000673113
GeneID:617406	LOC617406	similar to thrombin inhibitor	1.88589	0.00036471
GeneID:530173	OTUD1	OTU domain containing 1	1.88666	0.0034207
GeneID:512817	ARHGAP1	Rho GTPase activating protein 1	1.88716	0.00117239
GeneID:529294	LSM14B	LSM14B, SCD6 homolog B (S. cerevisiae)	1.88837	0.00764451
GeneID:523526	COL4A6	collagen, type IV, alpha 6	1.88968	0.000645526
GeneID:512498	MAF1	MAF1 homolog (S. cerevisiae)	1.8908	0.00157376
GeneID:100295837	LOC100295837	similar to ribosomal protein S26	1.891	0.00188848
GeneID:516469	ENKUR	enkurin, TRPC channel interacting protein	1.89196	0.00124776
GeneID:615695	EIF3G	eukaryotic translation initiation factor 3, subunit G	1.89206	0.00115094
GeneID:527964	PARD3	par-3 partitioning defective 3 homolog (C. elegans)	1.8927	0.00129762
GeneID:507187	TCEAL1	transcription elongation factor A (SII)-like 1	1.89357	0.00568917
GeneID:613730	POLE4	polymerase (DNA-directed), epsilon 4 (p12 subunit)	1.89482	0.00197103
GeneID:100125877	GRINL1A	glutamate receptor, ionotropic, N-methyl D-aspartate-like 1A	1.89655	0.00137789
GeneID:540762	NCOA5	nuclear receptor coactivator 5	1.89736	0.00207066
GeneID:616931	NUDT10	nudix (nucleoside diphosphate linked moiety X)-type motif 10	1.89751	0.00206566
GeneID:783784	WDSUB1	WD repeat, sterile alpha motif and U-box domain containing 1	1.89853	0.00129039
GeneID:509426	RPS26	ribosomal protein S26	1.89953	0.00200671
GeneID:616326	LOC616326	hypothetical LOC616326	1.8996	0.0159459
GeneID:515089	ZNF43	zinc finger protein 43	1.9	0.000277429
GeneID:338046	NDUFC2	NADH dehydrogenase (ubiquinone) 1, subcomplex unknown, 2, 14.5kDa	1.90098	0.00773757
GeneID:535156	LOC535156	similar to signal peptide peptidase 3	1.90136	0.000402144
GeneID:509056	FHL1	four and a half LIM domains 1	1.90279	9.85204e-05
GeneID:532721	USP42	ubiquitin specific peptidase 42	1.90321	0.00148328
GeneID:767925	RPL13A	ribosomal protein L13a	1.90369	0.000863497
GeneID:281031	BTF3	basic transcription factor 3	1.90407	0.000252367
GeneID:515307	RBM7	RNA binding motif protein 7	1.90572	0.00425253
GeneID:508090	FGL1	fibrinogen-like 1	1.90576	0.000459444
GeneID:527565	HACE1	HECT domain and ankyrin repeat containing, E3 ubiquitin protein ligase 1	1.90619	2.15881e-05
GeneID:532896	IRX5	iroquois homeobox 5	1.90659	0.00592433
GeneID:507232	EID3	EP300 interacting inhibitor of differentiation 3	1.90872	0.0122343
GeneID:504389	LOC504389	TFIIS central domain-containing protein 1	1.90964	0.00159687
GeneID:521901	LOC521901	similar to 60S acidic ribosomal protein P2 (Renal carcinoma antigen NY-REN-44)	1.90974	0.003458
GeneID:407107	COL4A4	collagen, type IV, alpha 4	1.91113	0.0012677
GeneID:613754	LOC613754	similar to chromosome 1 open reading frame 125	1.91272	0.00938766
GeneID:531945	XRCC5	X-ray repair complementing defective repair in Chinese hamster cells 5 (double-strand-break rejoining)	1.91381	0.00564732
GeneID:616066	DAP	death-associated protein	1.91392	0.00438724
GeneID:519602	IFT81	intraflagellar transport 81 homolog (Chlamydomonas)	1.91576	0.00405793
GeneID:768062	DYNLRB2	dynein, light chain, roadblock-type 2	1.91628	0.00106915
GeneID:540085	GAB1	GRB2-associated binding protein 1	1.91664	0.00972094
GeneID:282097	TOP2B	topoisomerase (DNA) II beta 180kDa	1.91726	0.000552865
GeneID:535597	RORA	RAR-related orphan receptor A	1.91739	0.00328082
GeneID:514137	MGC165846	hypothetical LOC514137	1.91864	0.00717769
GeneID:509163	RPL18	ribosomal protein L18	1.91865	0.0018784
GeneID:618777	SAMM50	sorting and assembly machinery component 50 homolog	1.91884	7.21566e-05
GeneID:540786	PTEN	phosphatase and tensin homolog	1.91889	0.000579138
GeneID:515356	LOC515356	similar to cytochrome b5 domain containing 2	1.91987	0.00497736
GeneID:541143	ZNF131	zinc finger protein 131	1.92173	0.000232012
GeneID:541084	MBD5	methyl-CpG binding domain protein 5	1.92269	0.0021918
GeneID:613336	CCT4	chaperonin containing TCP1, subunit 4 (delta)	1.92281	0.000132407
GeneID:536389	ZMYM5	zinc finger, MYM-type 5	1.92284	0.000929039
GeneID:508041	LOC508041	hypothetical LOC508041	1.92291	0.000550783
GeneID:520468	TMEM136	transmembrane protein 136	1.92307	0.000431028
GeneID:281574	EZR	ezrin	1.92421	1.74848e-05
GeneID:781924	LOC781924	similar to Ribosomal protein L22-like 1	1.92514	0.00280788
GeneID:783110	LYRM5	LYR motif containing 5	1.92534	0.00121041
GeneID:100299201	LOC100299201	similar to ribosomal protein L23a	1.92653	0.000542754
GeneID:511794	ZNF192	zinc finger protein 192	1.92699	2.77468e-05
GeneID:530941	EPB41L5	erythrocyte membrane protein band 4.1 like 5	1.92815	0.00536695
GeneID:614028	NPM1	nucleophosmin (nucleolar phosphoprotein B23, numatrin)	1.92831	9.64006e-05
GeneID:100336844	LOC100336844	oxysterol-binding protein-like 1A-like	1.93001	0.000288171
[truncated: 739 more rows]
