# Supplementary material for: Changes in granulosa cells gene expression associated with growth, plateau and atretic phases in medium bovine follicles
Source: J Ovarian Res. 2014 May 7;7:50. doi: 10.1186/1757-2215-7-50 (PMC4046060; doi:10.1186/1757-2215-7-50)
Supplement: Additional file 2 — List of differentially expressed genes between Atretic and Plateau phases. [file 1757-2215-7-50-S2.xlsx]

## Sheet: 6-9mm_PlateauR vs Atresie
Differentially expressed genes from Atresia vs Plateau
GeneID	Gene_Symbol	Description	Symmetrical raw fold change	P-value
GeneID:509501	SRGN	serglycin	-10.1215	0.00474292
GeneID:352960	TRIB2	tribbles homolog 2 (Drosophila)	-9.42291	0.000885452
GeneID:516405	CMBL	carboxymethylenebutenolidase homolog (Pseudomonas)	-7.85508	0.000796984
GeneID:100337497	LOC100337497	Phospholipase A2-like	-7.4105	0.00764926
GeneID:521685	GSTA5	glutathione S-transferase alpha 5	-7.3003	0.00140343
GeneID:100336905	LOC100336905	hypothetical protein LOC100336905	-7.19424	2.48365e-05
GeneID:100299061	LOC100299061	hypothetical LOC100299061	-6.93768	0.000126304
GeneID:506584	NMB	neuromedin B	-6.11823	0.00083126
GeneID:514137	MGC165846	hypothetical LOC514137	-6.09225	7.10768e-05
GeneID:615507	GSTM3	glutathione S-transferase mu 3 (brain)	-6.05023	0.00197119
GeneID:281254	INHA	inhibin, alpha	-6.02085	0.00197434
GeneID:538360	GRM8	glutamate receptor, metabotropic 8	-5.79953	0.00594598
GeneID:784894	TGFBR3	transforming growth factor, beta receptor III	-5.54334	0.00013811
GeneID:281805	GSTA1	glutathione S-transferase alpha 1	-5.42741	0.00962822
GeneID:515133	ECRG4	esophageal cancer related gene 4 protein	-5.40419	0.00111746
GeneID:513947	CALB2	calbindin 2	-5.29981	0.0216198
GeneID:282141	ANGPT2	angiopoietin 2	-5.28608	0.00809956
GeneID:281872	ITGA2	integrin, alpha 2 (CD49B, alpha 2 subunit of VLA-2 receptor)	-5.26337	1.01804e-06
GeneID:524129	LOC524129	similar to Lysosomal associated protein transmembrane 4 beta	-5.00313	0.000568095
GeneID:615239	GPC3	glypican 3	-4.80728	0.000196995
GeneID:280718	AMH	anti-Mullerian hormone	-4.79413	0.0010716
GeneID:100140434	ZKSCAN1	zinc finger with KRAB and SCAN domains 1	-4.78754	6.61586e-06
GeneID:493726	CARTPT	CART prepropeptide	-4.68355	0.00159876
GeneID:509275	HIST1H1D	histone cluster 1, H1d	-4.66927	0.00195815
GeneID:540672	CDH12	cadherin 12, type 2 (N-cadherin 2)	-4.62499	0.0145907
GeneID:785611	NUDT11	nudix (nucleoside diphosphate linked moiety X)-type motif 11	-4.61166	0.00190937
GeneID:613577	HERPUD1	homocysteine-inducible, endoplasmic reticulum stress-inducible, ubiquitin-like domain member 1	-4.35584	0.00668733
GeneID:527162	TBC1D8	TBC1 domain family, member 8 (with GRAM domain)	-4.28068	0.000939217
GeneID:100301027	LOC100301027	hypothetical protein LOC100301027	-4.15768	1.55207e-06
GeneID:519845	TOX2	TOX high mobility group box family member 2	-4.14474	0.00599051
GeneID:511961	PRKAG3	protein kinase, AMP-activated, gamma 3 non-catalytic subunit	-4.13178	0.00373128
GeneID:497029	GRB14	growth factor receptor-bound protein 14	-4.08228	0.00878635
GeneID:506282	EMID1	EMI domain containing 1	-4.08092	0.0198852
GeneID:100337180	LOC100337180	eukaryotic translation elongation factor 1 alpha 1-like	-4.02725	3.04143e-06
GeneID:540355	HS3ST5	heparan sulfate (glucosamine) 3-O-sulfotransferase 5	-4.02234	0.00230561
GeneID:280763	DDO	D-aspartate oxidase	-3.97251	0.0023006
GeneID:282873	ACSS1	acyl-CoA synthetase short-chain family member 1	-3.94402	0.00131493
GeneID:615236	CNIH3	cornichon homolog 3 (Drosophila)	-3.91251	0.00829743
GeneID:538062	EDIL3	EGF-like repeats and discoidin I-like domains 3	-3.87349	0.00022444
GeneID:533229	ETNK2	ethanolamine kinase 2	-3.81509	0.00872007
GeneID:533456	COL21A1	collagen, type XXI, alpha 1	-3.81185	0.01536
GeneID:281421	PPT1	palmitoyl-protein thioesterase 1	-3.80768	0.000157673
GeneID:515585	B3GNT2	UDP-GlcNAc:betaGal beta-1,3-N-acetylglucosaminyltransferase 2	-3.8005	0.00242723
GeneID:518739	ANO4	anoctamin 4	-3.76635	0.0091809
GeneID:327663	ATP2C1	ATPase, Ca++ transporting, type 2C, member 1	-3.70275	4.41055e-05
GeneID:511094	TNNI3	troponin I type 3 (cardiac)	-3.69817	0.00914961
GeneID:532189	LOC532189	similar to Carboxypeptidase D precursor (Metallocarboxypeptidase D) (gp180)	-3.68829	4.95704e-05
GeneID:327681	FST	follistatin	-3.66788	0.00600481
GeneID:530050	MYH11	myosin, heavy chain 11, smooth muscle	-3.66394	0.00825566
GeneID:281993	PPARG	peroxisome proliferator-activated receptor gamma	-3.66134	0.00554706
GeneID:533297	CSDA	cold shock domain protein A	-3.6512	1.28151e-06
GeneID:617598	TMEM20	transmembrane protein 20	-3.62304	0.00990319
GeneID:282662	VCAN	versican	-3.60296	4.01868e-06
GeneID:407107	COL4A4	collagen, type IV, alpha 4	-3.56686	0.000402311
GeneID:511203	ANK3	ankyrin 3, node of Ranvier (ankyrin G)	-3.56471	0.00130599
GeneID:533803	TCEA3	transcription elongation factor A (SII), 3	-3.55959	0.0130905
GeneID:404142	RPL18A	ribosomal protein L18a	-3.55216	4.01043e-06
GeneID:537173	ERC2	ELKS/RAB6-interacting/CAST family member 2	-3.54834	0.000124472
GeneID:616515	PTPRN2	protein tyrosine phosphatase, receptor type, N polypeptide 2	-3.51069	0.00011093
GeneID:504425	LOC504425	similar to ribosomal protein L18a	-3.50844	7.98604e-06
GeneID:537985	HIST2H2BE	histone cluster 2, H2be	-3.44838	5.32238e-06
GeneID:539034	PFN2	profilin 2	-3.37507	0.00105109
GeneID:280894	PGF	placental growth factor	-3.36214	0.0023502
GeneID:511682	MBTPS1	membrane-bound transcription factor peptidase, site 1	-3.34085	0.00111901
GeneID:504968	ABLIM1	actin binding LIM protein 1	-3.34065	0.0010181
GeneID:281949	NR0B1	nuclear receptor subfamily 0, group B, member 1	-3.31808	0.00115742
GeneID:534649	TBC1D4	TBC1 domain family, member 4	-3.21191	0.000576823
GeneID:509236	TAGAP	T-cell activation GTPase activating protein	-3.21153	0.00466817
GeneID:514548	DCP1B	DCP1 decapping enzyme homolog B (S. cerevisiae)	-3.19597	5.89588e-05
GeneID:786381	KRT2	keratin 2	-3.19422	0.00912936
GeneID:282113	UPK1B	uroplakin 1B	-3.19156	0.00414179
GeneID:286797	COL4A3BP	collagen, type IV, alpha 3 (Goodpasture antigen) binding protein	-3.16341	4.94041e-06
GeneID:100295969	LOC100295969	similar to L-lactate dehydrogenase B	-3.14433	0.00048751
GeneID:404180	MEST	mesoderm specific transcript homolog (mouse)	-3.11913	0.000259481
GeneID:533892	RPS9	ribosomal protein S9	-3.10693	5.30534e-06
GeneID:539871	RNF12	ring finger protein 12	-3.10381	8.49395e-07
GeneID:538841	ZSWIM6	zinc finger, SWIM-type containing 6	-3.09208	1.00505e-05
GeneID:513107	STYXL1	serine/threonine/tyrosine interacting-like 1	-3.07156	0.00404642
GeneID:539715	CNRIP1	cannabinoid receptor interacting protein 1	-3.07121	0.00085654
GeneID:512468	GCLC	glutamate-cysteine ligase, catalytic subunit	-3.06804	0.000322141
GeneID:510651	LOC510651	hypothetical LOC510651	-3.05581	8.56905e-05
GeneID:510080	ANTXR2	anthrax toxin receptor 2	-3.02495	0.000492754
GeneID:508819	PIP5K1C	phosphatidylinositol-4-phosphate 5-kinase, type I, gamma	-3.02082	1.09948e-05
GeneID:508131	ZNF836	zinc finger protein 836	-3.01691	1.40446e-05
GeneID:538952	PRR15	proline rich 15	-2.98805	0.00231869
GeneID:317706	PGRMC1	progesterone receptor membrane component 1	-2.96801	0.00038577
GeneID:534049	C28H10orf58	chromosome 10 open reading frame 58 ortholog	-2.93902	0.00799683
GeneID:513221	HMOX1	heme oxygenase (decycling) 1	-2.92804	0.000928693
GeneID:506880	LOC506880	similar to non-POU domain containing, octamer-binding	-2.92701	1.90888e-05
GeneID:510050	TGIF1	TGFB-induced factor homeobox 1	-2.9121	6.9974e-06
GeneID:533065	SCN9A	sodium channel, voltage-gated, type IX, alpha subunit	-2.91187	0.000125378
GeneID:541259	CDH10	cadherin 10, type 2 (T2-cadherin)	-2.89749	0.000612851
GeneID:282144	ATP1A1	ATPase, Na+/K+ transporting, alpha 1 polypeptide	-2.89475	0.000662014
GeneID:534576	PABPC4	poly(A) binding protein, cytoplasmic 4 (inducible form)	-2.88544	6.30028e-05
GeneID:282457	PLA2G1B	phospholipase A2, group IB (pancreas)	-2.8811	0.0194041
GeneID:614219	LOC614219	similar to ribosomal protein S23	-2.8731	2.23976e-05
GeneID:767620	TNPO1	transportin 1	-2.87125	1.97998e-05
GeneID:540966	RAD21	RAD21 homolog (S. pombe)	-2.86897	0.000437795
GeneID:787473	MGC139448	hypothetical protein LOC787473	-2.86872	0.00379353
GeneID:511053	SLC27A3	solute carrier family 27 (fatty acid transporter), member 3	-2.86436	0.00592664
GeneID:507217	LNP1	leukemia NUP98 fusion partner 1	-2.86088	0.0119336
GeneID:777690	LRRC17	leucine rich repeat containing 17	-2.86078	0.00380822
GeneID:538785	STAMBPL1	STAM binding protein-like 1	-2.85713	0.00168242
GeneID:615646	TMEM38B	transmembrane protein 38B	-2.85695	0.00428745
GeneID:509163	RPL18	ribosomal protein L18	-2.85183	6.68216e-05
GeneID:281210	GPX3	glutathione peroxidase 3 (plasma)	-2.84188	0.0034131
GeneID:614260	ZNF75D	zinc finger protein 75D	-2.83885	0.00358021
GeneID:281301	MCAM	melanoma cell adhesion molecule	-2.83624	0.0094969
GeneID:505854	C28H10orf57	transmembrane protein C10orf57 homolog	-2.83388	0.00928937
GeneID:511771	CXCL14	chemokine (C-X-C motif) ligand 14	-2.82653	0.00220908
GeneID:100140016	ARHGAP6	Rho GTPase activating protein 6	-2.82303	0.000477888
GeneID:507484	SPINT2	serine peptidase inhibitor, Kunitz type, 2	-2.82172	0.00151385
GeneID:529752	QRFPR	pyroglutamylated RFamide peptide receptor	-2.81597	0.0154016
GeneID:518818	LOC518818	similar to FtsJ homolog 1	-2.81529	1.57511e-05
GeneID:539204	LRRC8D	leucine rich repeat containing 8 family, member D	-2.81177	0.000834246
GeneID:613534	RPL7A	ribosomal protein L7a	-2.80417	0.000143238
GeneID:100336733	LOC100336733	hypothetical protein LOC100336733	-2.79042	0.000493585
GeneID:407241	KLF15	Kruppel-like factor 15	-2.78273	0.00286632
GeneID:615414	CCND2	cyclin D2	-2.77516	0.00327609
GeneID:404163	ST3GAL4	ST3 beta-galactoside alpha-2,3-sialyltransferase 4	-2.76563	0.000973068
GeneID:789258	LOC789258	similar to zinc finger protein 77 (pT1)	-2.7472	0.00721024
GeneID:507204	NLK	nemo-like kinase	-2.74171	0.000325803
GeneID:514753	MRPL50	mitochondrial ribosomal protein L50	-2.72585	0.00128438
GeneID:617636	MMAB	methylmalonic aciduria (cobalamin deficiency) cblB type	-2.72529	0.000183633
GeneID:281803	PDIA3	protein disulfide isomerase family A, member 3	-2.70839	0.00318685
GeneID:100337199	LOC100337199	carboxypeptidase D-like	-2.70202	0.000644731
GeneID:782021	LOC782021	similar to 60S ribosomal protein L21	-2.68443	7.15696e-05
GeneID:540965	RPS10	ribosomal protein S10	-2.67908	9.80713e-05
GeneID:617906	POP7	processing of precursor 7, ribonuclease P/MRP subunit (S. cerevisiae)	-2.67274	0.000349592
GeneID:515089	ZNF43	zinc finger protein 43	-2.67221	6.32197e-06
GeneID:507151	RPL15	ribosomal protein L15	-2.65738	0.000543598
GeneID:414732	GATM	glycine amidinotransferase (L-arginine:glycine amidinotransferase)	-2.65314	0.000257487
GeneID:509181	JKAMP	JNK1/MAPK8-associated membrane protein	-2.64904	6.2295e-06
GeneID:506980	PGM2	phosphoglucomutase 2	-2.64712	0.00125725
GeneID:506149	C5H22orf32	chromosome 22 open reading frame 32 ortholog	-2.64502	1.75159e-05
GeneID:524417	SLC41A2	solute carrier family 41, member 2	-2.6425	0.000387909
GeneID:281615	ALDH1A1	aldehyde dehydrogenase 1 family, member A1	-2.63178	0.00165004
GeneID:787289	LOC787289	similar to Heterogeneous nuclear ribonucleoprotein A1 (Helix-destabilizing protein) (Single-strand RNA-binding protein) (hnRNP core protein A1)	-2.62732	0.000117266
GeneID:327682	GNB2L1	guanine nucleotide binding protein (G protein), beta polypeptide 2-like 1	-2.62446	0.000387059
GeneID:518746	DLL4	delta-like 4 (Drosophila)	-2.6099	0.00572848
GeneID:781381	LOC781381	similar to nascent-polypeptide-associated complex alpha polypeptide	-2.60761	3.04033e-05
GeneID:615695	EIF3G	eukaryotic translation initiation factor 3, subunit G	-2.60442	3.03257e-05
GeneID:790244	TMEM170A	transmembrane protein 170A	-2.59725	3.96827e-06
GeneID:326581	EEF1G	eukaryotic translation elongation factor 1 gamma	-2.595	0.000166051
GeneID:100337435	LOC100337435	TNFAIP2 protein-like	-2.59358	0.0289159
GeneID:100299712	LOC100299712	similar to zinc finger protein 347	-2.5918	2.6595e-05
GeneID:507308	PHOSPHO2	phosphatase, orphan 2	-2.5917	0.00147943
GeneID:767903	ATG12	ATG12 autophagy related 12 homolog (S. cerevisiae)	-2.59054	0.000302887
GeneID:540118	FAM110A	family with sequence similarity 110, member A	-2.5829	0.00205585
GeneID:353348	SYNE1	spectrin repeat containing, nuclear envelope 1	-2.57274	0.000456597
GeneID:787651	LRRCC1	leucine rich repeat and coiled-coil domain containing 1	-2.56654	2.85964e-05
GeneID:616972	POLR1D	polymerase (RNA) I polypeptide D	-2.56421	0.000909846
GeneID:282307	PIK3R1	phosphoinositide-3-kinase, regulatory subunit 1 (alpha)	-2.56409	0.00015826
GeneID:781914	FTSJD1	FtsJ methyltransferase domain containing 1	-2.56163	0.0337404
GeneID:540543	ARGLU1	arginine and glutamate rich 1	-2.54549	0.00013719
GeneID:280759	DBT	dihydrolipoamide branched chain transacylase E2	-2.54507	0.00126821
GeneID:535340	EXOSC10	exosome component 10	-2.53863	0.000174998
GeneID:615804	RAB12	RAB12, member RAS oncogene family	-2.52037	0.00403405
GeneID:541106	RRAGD	Ras-related GTP binding D	-2.51016	3.59973e-06
GeneID:538517	ARRDC4	arrestin domain containing 4	-2.5086	1.1033e-05
GeneID:327672	MAPK1	mitogen-activated protein kinase 1	-2.50576	2.59753e-05
GeneID:777691	MTCP1	mature T-cell proliferation 1	-2.50137	0.00137694
GeneID:540003	IGSF11	immunoglobulin superfamily, member 11	-2.49647	0.00161788
GeneID:100300443	LOC100300443	hypothetical protein LOC100300443	-2.49379	0.000398192
GeneID:504406	HYDIN	hydrocephalus inducing homolog (mouse)	-2.49189	0.0177467
GeneID:614906	MRPL3	mitochondrial ribosomal protein L3	-2.48463	5.81758e-05
GeneID:537380	MAP3K5	mitogen-activated protein kinase kinase kinase 5	-2.47472	0.0217775
GeneID:407237	TLR6	toll-like receptor 6	-2.46805	0.00145771
GeneID:534254	FAM54A	DUF729 domain containing 1	-2.46186	0.00254623
GeneID:784385	LOC784385	similar to nucleophosmin 1	-2.4592	8.78905e-06
GeneID:353160	ACBD5	acyl-Coenzyme A binding domain containing 5	-2.45715	0.000399644
GeneID:282009	PRSS7	protease, serine, 7 (enterokinase)	-2.45653	0.0302678
GeneID:540504	SYNE2	spectrin repeat containing, nuclear envelope 2	-2.43952	0.0123024
GeneID:100190912	LOC100190912	hypothetical LOC100190912	-2.43945	0.0190418
GeneID:408017	INSR	insulin receptor	-2.43779	9.95089e-06
GeneID:532953	CETN3	centrin, EF-hand protein, 3 (CDC31 homolog, yeast)	-2.43242	0.00582666
GeneID:493637	LYSB	intestinal lysozyme	-2.43125	0.0444086
GeneID:784061	LOC784061	similar to 60S ribosomal protein L21	-2.42711	3.39955e-05
GeneID:524507	LOC524507	similar to ribosomal protein S19	-2.42008	0.00268104
GeneID:614067	RPL21	ribosomal protein L21	-2.40839	0.000164668
GeneID:281898	RPSA	ribosomal protein SA	-2.40198	7.92094e-05
GeneID:767906	ARL4A	ADP-ribosylation factor-like 4A	-2.39809	0.00485035
GeneID:515730	PEX3	peroxisomal biogenesis factor 3	-2.3905	3.0151e-05
GeneID:100196901	LOC100196901	hypothetical LOC100196901	-2.38793	0.000511303
GeneID:507801	SFRS12	splicing factor, arginine/serine-rich 12	-2.38595	3.97628e-05
GeneID:532062	PNMAL1	PNMA-like 1	-2.38016	0.0276915
GeneID:532597	WAC	WW domain containing adaptor with coiled-coil	-2.37755	0.000441584
GeneID:535053	LOC535053	similar to KIAA1772	-2.37741	0.00273313
GeneID:786855	TMEM200C	transmembrane protein 200C	-2.37507	0.00356119
GeneID:100337134	LOC100337134	phosphodiesterase 8A-like	-2.37353	0.000784951
GeneID:513312	NACA	nascent polypeptide-associated complex alpha subunit	-2.37111	0.000131424
GeneID:617915	ANGPT4	angiopoietin 4	-2.36611	0.00760589
GeneID:100139803	TMEFF1	transmembrane protein with EGF-like and two follistatin-like domains 1	-2.36475	0.00131033
GeneID:100295193	LOC100295193	hypothetical protein LOC100295193	-2.3604	0.00995411
GeneID:529346	GAB2	GRB2-associated binding protein 2	-2.35628	0.00260658
GeneID:539869	DCUN1D1	DCN1, defective in cullin neddylation 1, domain containing 1 (S. cerevisiae)	-2.35552	0.00042569
GeneID:514940	IVNS1ABP	influenza virus NS1A binding protein	-2.35462	4.16595e-05
GeneID:615638	RPS27	ribosomal protein S27	-2.35217	0.000472462
GeneID:538276	LOC538276	similar to Janus kinase 3	-2.34991	0.00374292
GeneID:527263	FYN	FYN oncogene related to SRC, FGR, YES	-2.34809	0.000100633
GeneID:100337210	LOC100337210	hypothetical protein LOC100337210	-2.34593	0.00140506
GeneID:515224	HAPLN3	hyaluronan and proteoglycan link protein 3	-2.3457	0.00197775
GeneID:512745	RPL11	ribosomal protein L11	-2.34468	8.46841e-05
GeneID:508592	CCDC153	coiled-coil domain containing 153	-2.34438	0.000717061
GeneID:327707	ENDOG	endonuclease G	-2.34014	4.82305e-05
GeneID:538255	HCN1	hyperpolarization activated cyclic nucleotide-gated potassium channel 1	-2.33802	0.00987157
GeneID:508055	CNOT7	CCR4-NOT transcription complex, subunit 7	-2.33268	9.46423e-05
GeneID:616066	DAP	death-associated protein	-2.33113	0.000224835
GeneID:615506	MOSC2	MOCO sulphurase C-terminal domain containing 2	-2.33106	0.0448873
GeneID:281767	FDFT1	farnesyl-diphosphate farnesyltransferase 1	-2.32841	0.0012434
GeneID:515675	RAB26	RAB26, member RAS oncogene family	-2.32625	0.0252038
GeneID:614212	LMO4	LIM domain only 4	-2.321	0.000356336
GeneID:286853	RPLP2	ribosomal protein, large, P2	-2.31308	1.49673e-05
GeneID:540530	FSD2	fibronectin type III and SPRY domain containing 2	-2.3111	0.00103182
GeneID:505750	LRIG1	leucine-rich repeats and immunoglobulin-like domains 1	-2.31024	0.00386264
GeneID:616931	NUDT10	nudix (nucleoside diphosphate linked moiety X)-type motif 10	-2.30723	0.00124934
GeneID:506986	SEC61B	Sec61 beta subunit	-2.30467	3.24731e-05
GeneID:533927	TSNAX	translin-associated factor X	-2.30334	0.000119058
GeneID:509415	LOC509415	similar to ribosomal protein L4	-2.29446	6.39575e-05
GeneID:507270	RPL29	ribosomal protein L29	-2.29047	0.000284566
GeneID:281817	HINT3	histidine triad nucleotide binding protein 3	-2.28973	0.00180607
GeneID:281825	HSPA1A	heat shock 70kDa protein 1A	-2.28925	0.00850771
GeneID:781565	LOC781565	similar to ribosomal protein S6-like	-2.28704	0.000531333
GeneID:510259	SIP1	survival of motor neuron protein interacting protein 1	-2.28677	0.000808319
GeneID:509782	LOC509782	similar to ribosomal protein S11	-2.28627	0.0164625
GeneID:619131	RPS15A	ribosomal protein S15a	-2.27963	0.000477366
GeneID:533618	ARSK	arylsulfatase family, member K	-2.27697	0.0178555
GeneID:100299187	LOC100299187	similar to zinc finger protein 347	-2.27601	0.000212586
GeneID:538657	TRIM68	tripartite motif-containing 68	-2.27395	0.0307127
GeneID:281193	GJA1	gap junction protein, alpha 1, 43kDa	-2.27196	0.000273746
GeneID:281985	PLCB4	phospholipase C, beta 4	-2.26885	0.0225945
GeneID:511345	AGA	aspartylglucosaminidase	-2.26854	0.00270246
GeneID:100336625	LOC100336625	hypothetical protein LOC100336625	-2.26646	0.0019256
GeneID:100295775	LOC100295775	similar to ribosomal protein P1	-2.26228	6.13308e-06
GeneID:533332	RAB38	RAB38, member RAS oncogene family	-2.25987	0.00682464
GeneID:785761	HNRNPA1L2	heterogeneous nuclear ribonucleoprotein A1-like 2	-2.25596	0.0135392
GeneID:511390	LOC511390	similar to ribosomal protein S15a	-2.2558	0.000291867
GeneID:528860	CHST11	carbohydrate (chondroitin 4) sulfotransferase 11	-2.25489	0.00165064
GeneID:613930	GNG10	guanine nucleotide binding protein (G protein), gamma 10	-2.25289	0.00504622
GeneID:281939	MYOZ1	myozenin 1	-2.25289	0.0210761
GeneID:616912	FAM155A	transmembrane protein FAM155A	-2.24979	9.30118e-05
GeneID:787125	C6orf173	chromosome 6 open reading frame 173	-2.2489	0.00187332
GeneID:510408	PLCL2	phospholipase C-like 2	-2.24878	0.00655555
GeneID:286819	EIF4A2	eukaryotic translation initiation factor 4A, isoform 2	-2.24602	0.0167715
GeneID:282254	HSPA1B	heat shock 70kDa protein 1B	-2.24397	0.0207233
GeneID:282048	RPL24	ribosomal protein L24	-2.23666	0.000769724
GeneID:523601	EMX2	empty spiracles homeobox 2	-2.23614	0.0068341
GeneID:506031	ZMYND8	zinc finger, MYND-type containing 8	-2.23527	0.000237263
GeneID:512110	LOC512110	similar to Uncharacterized protein KIAA0195 (Transmembrane protein 94)	-2.23216	0.00259401
GeneID:281209	GPX1	glutathione peroxidase 1	-2.22961	0.00296978
GeneID:541099	MTPN	myotrophin	-2.22927	0.00183464
GeneID:511328	B4GALT4	UDP-Gal:betaGlcNAc beta 1,4- galactosyltransferase, polypeptide 4	-2.22881	0.000261889
GeneID:614449	LOC614449	similar to ribosomal protein S4, X-linked X	-2.22687	0.00102607
GeneID:520335	OXA1L	oxidase (cytochrome c) assembly 1-like	-2.22634	0.00227411
GeneID:782038	LOC782038	similar to protein phosphatase 2C alpha	-2.2252	5.17277e-05
GeneID:523618	IER5	immediate early response 5	-2.22426	0.0138132
GeneID:782639	LOC782639	similar to ribosomal protein L21	-2.22108	0.000757127
GeneID:515918	CA8	carbonic anhydrase VIII	-2.21946	0.0242139
GeneID:613479	GTF2A2	general transcription factor IIA, 2, 12kDa	-2.21885	0.00184751
GeneID:532621	THRA	thyroid hormone receptor, alpha (erythroblastic leukemia viral (v-erb-a) oncogene homolog, avian)	-2.21383	0.0182856
GeneID:782525	LOC782525	similar to Eukaryotic translation elongation factor 1 gamma	-2.21306	0.000197616
GeneID:506996	USP43	ubiquitin specific peptidase 43	-2.20598	0.0202741
GeneID:615431	MRPS6	mitochondrial ribosomal protein S6	-2.20447	0.00354226
GeneID:538668	TSPAN5	tetraspanin 5	-2.20408	0.00650467
GeneID:505968	ACADM	acyl-coenzyme A dehydrogenase, C-4 to C-12 straight chain	-2.20094	0.00797693
GeneID:540067	EPM2AIP1	EPM2A (laforin) interacting protein 1	-2.19798	0.000381655
GeneID:533617	PPP2R5E	protein phosphatase 2, regulatory subunit B', epsilon isoform	-2.19204	0.000315699
GeneID:783399	LOC783399	similar to Equ c1	-2.18975	0.0276929
GeneID:513329	LOC513329	similar to Equ c1	-2.18971	0.00296787
GeneID:100337096	LOC100337096	spectrin repeat containing, nuclear envelope 1-like	-2.18907	3.53597e-05
GeneID:534249	NSMCE1	non-SMC element 1 homolog (S. cerevisiae)	-2.18766	0.00136992
GeneID:507640	DDX31	DEAD (Asp-Glu-Ala-Asp) box polypeptide 31	-2.18119	0.00228022
GeneID:617871	LOC617871	similar to chromosome 14 open reading frame 132	-2.18107	0.000425169
GeneID:614962	MGC151592	hypothetical LOC614962	-2.17765	0.00110307
GeneID:100335340	LOC100335340	hypothetical protein LOC100335340	-2.17506	0.0191457
GeneID:618550	LOC618550	similar to heme binding protein 1	-2.17459	0.00756159
GeneID:521892	ETFA	electron-transfer-flavoprotein, alpha polypeptide	-2.1686	0.0029645
GeneID:614787	FAM129A	family with sequence similarity 129, member A	-2.16836	0.00174972
GeneID:538769	NOG	noggin	-2.1663	0.00109544
GeneID:512207	UBE2B	ubiquitin-conjugating enzyme E2B (RAD6 homolog)	-2.16564	0.000341173
GeneID:533285	RPLP1	ribosomal protein, large, P1	-2.16297	0.000101515
GeneID:508158	AHCY	adenosylhomocysteinase	-2.16012	0.00169054
GeneID:783022	LOC783022	similar to proline-rich nuclear receptor coactivator 2	-2.15818	2.83483e-05
GeneID:281611	AKAP4	A kinase (PRKA) anchor protein 4	-2.1569	0.0461989
GeneID:517797	SLC33A1	solute carrier family 33 (acetyl-CoA transporter), member 1	-2.15534	0.00350619
GeneID:513971	HIST1H1C	histone cluster 1, H1c	-2.15506	0.0153875
GeneID:533166	SORL1	sortilin-related receptor, L(DLR class) A repeats-containing	-2.15402	0.0293723
GeneID:784931	LOC784931	similar to ribosomal protein S15a	-2.1517	0.000521619
GeneID:537246	TRIM24	tripartite motif-containing 24	-2.15065	0.00374932
GeneID:100337255	LOC100337255	hypothetical protein LOC100337255	-2.14911	0.000846588
GeneID:507232	EID3	EP300 interacting inhibitor of differentiation 3	-2.14648	0.000105141
GeneID:508100	CDK5RAP2	CDK5 regulatory subunit associated protein 2	-2.1455	0.000747877
GeneID:337888	RPS15A	ribosomal protein S15A	-2.14482	0.000246631
GeneID:282050	RPS14	ribosomal protein S14	-2.13898	7.12521e-05
GeneID:520173	TMEM120A	transmembrane protein 120A	-2.13653	0.00115163
GeneID:509365	TATDN1	TatD DNase domain containing 1	-2.13553	0.00152591
GeneID:540431	YIPF3	Yip1 domain family, member 3	-2.13549	0.00024505
GeneID:508071	KCNE1L	KCNE1-like	-2.12911	0.0319909
GeneID:613618	H2AFV	H2A histone family, member V	-2.128	2.45041e-05
GeneID:535046	CDH24	cadherin 24, type 2	-2.12705	0.00474367
GeneID:511302	LOC511302	similar to ribosomal protein S12	-2.12276	0.000646803
GeneID:768316	NRBF2	nuclear receptor binding factor 2	-2.12142	7.74677e-05
GeneID:618133	SUPT3H	suppressor of Ty 3 homolog (S. cerevisiae)	-2.11948	0.00142003
GeneID:616329	ZNF606	zinc finger protein 606	-2.11787	0.00111816
GeneID:515276	LGALS13	lectin, galactoside-binding, soluble, 13	-2.11755	8.59629e-05
GeneID:509611	TMCO3	transmembrane and coiled-coil domains 3	-2.11391	0.00158301
GeneID:533187	BBX	bobby sox homolog (Drosophila)	-2.11176	0.000162148
GeneID:784523	LOC784523	similar to Rpl24 protein	-2.11054	0.000800909
GeneID:535021	LACTB2	lactamase, beta 2	-2.10122	0.00930481
GeneID:280878	NNT	nicotinamide nucleotide transhydrogenase	-2.10061	0.00510763
GeneID:525263	GEMIN6	gem (nuclear organelle) associated protein 6	-2.09971	0.000563264
GeneID:539369	NRP1	neuropilin 1	-2.09862	0.0154846
GeneID:615266	LOC615266	similar to rCG48740	-2.09789	0.000170532
GeneID:788157	LOC788157	similar to eukaryotic translation elongation factor 1 alpha 1	-2.09759	0.000300393
GeneID:531359	GOLPH3	golgi phosphoprotein 3 (coat-protein)	-2.09739	6.68507e-05
GeneID:529294	LSM14B	LSM14B, SCD6 homolog B (S. cerevisiae)	-2.09549	0.00181758
GeneID:529894	ZNF451	zinc finger protein 451	-2.09491	0.0052585
GeneID:282463	PRKAR2B	protein kinase, cAMP-dependent, regulatory, type II, beta	-2.09427	0.00926025
GeneID:282480	SLC25A6	solute carrier family 25 (mitochondrial carrier; adenine nucleotide translocator), member 6	-2.09263	0.00506484
GeneID:616199	LOC616199	similar to Aldose reductase (AR) (Aldehyde reductase) (20-alpha-hydroxysteroid dehydrogenase) (20-alpha-HSD)	-2.09225	0.00165951
GeneID:785151	LOC785151	similar to 60S ribosomal protein L21	-2.09165	0.00249054
GeneID:539180	RAB14	RAB14, member RAS oncogene family	-2.0901	0.000348623
GeneID:100298036	LOC100298036	similar to excision repair cross-complementing rodent repair deficiency, complementation group 6	-2.08805	0.000150749
GeneID:281031	BTF3	basic transcription factor 3	-2.08797	0.000268135
GeneID:100296075	LOC100296075	hypothetical protein LOC100296075	-2.08764	0.000602926
GeneID:513776	FBXO32	F-box protein 32	-2.08603	4.36143e-05
GeneID:515366	PGM2L1	phosphoglucomutase 2-like 1	-2.08561	0.00079375
GeneID:613730	POLE4	polymerase (DNA-directed), epsilon 4 (p12 subunit)	-2.08473	0.00288286
GeneID:777601	LOC777601	hypothetical protein LOC777601	-2.08465	0.00172965
GeneID:282321	PPP3R1	protein phosphatase 3 (formerly 2B), regulatory subunit B, alpha isoform	-2.08317	0.000864405
GeneID:512677	PEX2	peroxisomal biogenesis factor 2	-2.07945	0.00127637
GeneID:516063	RPS19	ribosomal protein S19	-2.07577	0.000703
GeneID:614509	MXI1	MAX interactor 1	-2.07359	0.000249659
GeneID:525072	PLA2G4A	phospholipase A2, group IVA (cytosolic, calcium-dependent)	-2.07255	0.019204
GeneID:768035	CYTH2	cytohesin 2	-2.072	0.000674941
GeneID:504583	PIGS	phosphatidylinositol glycan anchor biosynthesis, class S	-2.06928	0.0052557
GeneID:616641	TMEM55A	transmembrane protein 55A	-2.06792	0.00508255
GeneID:280904	PTN	pleiotrophin	-2.06564	0.00161718
GeneID:513453	TALDO1	transaldolase 1	-2.06454	0.000132576
GeneID:521834	NOSTRIN	nitric oxide synthase trafficker	-2.06319	0.0218277
GeneID:784937	MTCP1	mature T-cell proliferation 1	-2.06296	0.00440691
GeneID:616954	ZNF813	zinc finger protein 813	-2.06082	0.00104308
GeneID:616398	DFNA5	deafness, autosomal dominant 5	-2.06052	0.00775257
GeneID:537167	H2AFY2	H2A histone family, member Y2	-2.06017	0.00443128
GeneID:100336512	LOC100336512	hypothetical protein LOC100336512	-2.05969	0.00249897
GeneID:514271	TMEM106C	transmembrane protein 106C	-2.0586	0.000304737
GeneID:504733	TEC	tec protein tyrosine kinase	-2.05483	0.00338253
GeneID:505917	VWA1	von Willebrand factor A domain containing 1	-2.05383	0.00300746
GeneID:100297716	LOC100297716	similar to thymosin, beta 4	-2.05323	0.00686459
GeneID:782399	LOC782399	similar to ribosomal protein S15a	-2.05268	0.000211654
GeneID:533671	CMTM8	CKLF-like MARVEL transmembrane domain containing 8	-2.05174	0.00103995
GeneID:515145	EIF4A3	eukaryotic translation initiation factor 4A, isoform 3	-2.05115	0.000876112
GeneID:531552	ACSS3	acyl-CoA synthetase short-chain family member 3	-2.05048	0.00217634
GeneID:781186	LOC781186	similar to ribosomal protein S15a	-2.05034	0.000531568
GeneID:528446	RASL11B	RAS-like, family 11, member B	-2.04782	0.0257262
GeneID:505093	HNRNPA1	heterogeneous nuclear ribonucleoprotein A1	-2.04608	0.00351578
GeneID:526535	SQLE	squalene epoxidase	-2.04355	0.0105344
GeneID:506049	ZCCHC9	zinc finger, CCHC domain containing 9	-2.04167	0.019964
GeneID:537314	LRRC16A	leucine rich repeat containing 16A	-2.04054	0.0411961
GeneID:784294	LOC784294	similar to voltage-dependent anion channel 2	-2.03983	0.000689914
GeneID:508699	LRRC57	leucine rich repeat containing 57	-2.03902	0.0255748
GeneID:338072	SMARCAL1	SWI/SNF related, matrix associated, actin dependent regulator of chromatin, subfamily a-like 1	-2.03731	0.000771989
GeneID:783986	ANAPC10	anaphase promoting complex subunit 10	-2.03618	0.0135747
GeneID:786929	RPL12	ribosomal protein L12	-2.03283	0.000864804
GeneID:540358	TPBG	trophoblast glycoprotein	-2.03214	0.0315477
GeneID:282660	MGP	matrix Gla protein	-2.02972	0.0196907
GeneID:508493	PNPLA2	patatin-like phospholipase domain containing 2	-2.02927	0.00157729
GeneID:100337279	LOC100337279	hypothetical protein LOC100337279	-2.02877	0.00072083
GeneID:781953	MATN2	matrilin 2	-2.02717	0.00564338
GeneID:512490	STXBP3	syntaxin binding protein 3	-2.02672	0.00315976
GeneID:516565	ASAM	adipocyte-specific adhesion molecule	-2.02599	0.00265522
GeneID:781653	MBNL1	muscleblind-like (Drosophila)	-2.02537	0.000654691
GeneID:505533	TAF1D	TATA box binding protein (TBP)-associated factor, RNA polymerase I, D, 41kDa	-2.02517	0.00189016
GeneID:533406	PDCD6IP	programmed cell death 6 interacting protein	-2.02509	4.22271e-05
GeneID:286854	SERPINB6	serpin peptidase inhibitor, clade B (ovalbumin), member 6	-2.02457	0.000179621
GeneID:100296277	LOC100296277	similar to ribosomal protein S27	-2.02018	0.00822072
GeneID:280871	MUT	methylmalonyl Coenzyme A mutase	-2.01898	0.0199931
GeneID:613767	CINP	cyclin-dependent kinase 2 interacting protein	-2.01842	0.00234326
GeneID:281814	HIF1A	hypoxia inducible factor 1, alpha subunit (basic helix-loop-helix transcription factor)	-2.01463	0.00127711
GeneID:616019	MSMB	microseminoprotein, beta-	-2.01427	0.0463746
GeneID:615330	YEATS4	YEATS domain containing 4	-2.01412	0.041937
GeneID:539120	VEZF1	vascular endothelial zinc finger 1	-2.01263	0.000244736
GeneID:538487	LOC538487	similar to UPF0472 protein C16orf72	-2.01253	7.46312e-05
GeneID:790311	ZNF582	zinc finger protein 582	-2.01075	0.00558115
GeneID:520186	CEP110	centrosomal protein 110kDa	-2.01031	0.0168803
GeneID:539501	HELZ	helicase with zinc finger	-2.0097	0.00527884
GeneID:507736	PNRC1	proline-rich nuclear receptor coactivator 1	-2.009	0.000708029
GeneID:508641	RANBP3	RAN binding protein 3	-2.00867	8.08397e-05
GeneID:100336997	LOC100336997	hypothetical protein LOC100336997	-2.00843	0.000612417
GeneID:511252	C25H7orf42	chromosome 7 open reading frame 42 ortholog	-2.00472	0.000361143
GeneID:529318	MEX3C	mex-3 homolog C (C. elegans)	-2.00278	0.0134005
GeneID:541113	LRRC2	leucine rich repeat containing 2	-2.00261	0.00884829
GeneID:786258	LOC786258	similar to GTP-binding nuclear protein Ran (GTPase Ran) (Ras-like protein TC4) (Androgen receptor-associated protein 24)	-2.00203	3.22605e-05
GeneID:534125	MAPK9	mitogen-activated protein kinase 9	-1.99842	0.00121985
GeneID:539247	APH1A	anterior pharynx defective 1 homolog A (C. elegans)	-1.99474	0.00276104
GeneID:515066	LRTOMT	leucine rich transmembrane and 0-methyltransferase domain containing	-1.99461	0.0237306
GeneID:507340	ATG13	autophagy-related protein 13	-1.99392	0.00188736
GeneID:507359	IL6R	interleukin 6 receptor	-1.99259	0.00152657
GeneID:515358	LOC515358	hypothetical LOC515358	-1.99234	0.000128109
GeneID:505599	POLR2H	polymerase (RNA) II (DNA directed) polypeptide H	-1.99177	0.000627188
GeneID:617823	SNRPD3	small nuclear ribonucleoprotein D3 polypeptide 18kDa	-1.99148	0.00153346
GeneID:538662	LSM2	LSM2 homolog, U6 small nuclear RNA associated (S. cerevisiae)	-1.98954	0.00158776
GeneID:525522	ZNF677	zinc finger protein 677	-1.98695	0.00114899
GeneID:784595	LOC784595	similar to olfactory receptor Olfr1174	-1.98683	0.00177516
GeneID:534348	FCGBP	Fc fragment of IgG binding protein	-1.98585	0.0147936
GeneID:614320	IAH1	isoamyl acetate-hydrolyzing esterase 1 homolog (S. cerevisiae)	-1.9849	0.00246311
GeneID:512680	U2AF1	U2 small nuclear RNA auxiliary factor 1	-1.984	0.0018361
GeneID:516545	C13H20ORF108	chromosome 20 open reading frame 108 ortholog	-1.97945	0.0128623
GeneID:541255	NARG2	NMDA receptor regulated 2	-1.97743	0.000333294
GeneID:512533	FRG1	FSHD region gene 1	-1.97544	4.62619e-05
GeneID:533791	NSUN3	NOP2/Sun domain family, member 3	-1.97397	0.0248069
GeneID:100299201	LOC100299201	similar to ribosomal protein L23a	-1.97307	0.00212744
GeneID:100296475	LOC100296475	similar to ribosomal protein L39	-1.9729	0.00068392
GeneID:615093	LOC615093	hypothetical protein LOC615093	-1.97208	0.00532817
GeneID:514533	MAGEH1	melanoma antigen family H, 1	-1.97162	0.0266804
GeneID:768313	SOX4	SRY (sex determining region Y)-box 4	-1.97004	0.012611
GeneID:506290	IQCK	IQ motif containing K	-1.969	0.00461632
GeneID:100294784	LOC100294784	similar to ribosomal protein L39	-1.96402	0.00335052
GeneID:613815	TMEM37	transmembrane protein 37	-1.96283	0.00465189
GeneID:100299503	LOC100299503	similar to THO Complex (transcription factor/nuclear export) subunit family member (thoc-2)	-1.96221	0.00154041
GeneID:614522	LOC614522	similar to transmembrane protein 56	-1.96067	0.0018916
GeneID:100300095	LOC100300095	similar to zinc finger protein 208	-1.959	0.000156577
GeneID:100337018	LOC100337018	hypothetical protein LOC100337018	-1.95716	0.00245389
GeneID:541266	SLC22A5	solute carrier family 22 (organic cation/carnitine transporter), member 5	-1.95369	0.0476688
GeneID:100336663	LOC100336663	hypothetical protein LOC100336663	-1.95362	0.00762317
GeneID:540087	CRHBP	corticotropin releasing hormone binding protein	-1.95355	0.00182969
GeneID:511558	SLC37A1	solute carrier family 37 (glycerol-3-phosphate transporter), member 1	-1.95331	0.0470114
GeneID:784446	LOC784446	similar to 60S ribosomal protein L5	-1.95296	0.000452048
GeneID:540861	TMEM131	transmembrane protein 131	-1.95286	0.000725544
GeneID:508651	LSR	lipolysis stimulated lipoprotein receptor	-1.95138	0.00197554
GeneID:614380	SLC22A16	solute carrier family 22 (organic cation/carnitine transporter), member 16	-1.94911	0.0239254
GeneID:535258	CWC15	CWC15 spliceosome-associated protein homolog (S. cerevisiae)	-1.94904	8.3776e-05
GeneID:788060	SUMO1	SMT3 suppressor of mif two 3 homolog 1 (S. cerevisiae)	-1.94803	0.000206689
GeneID:613945	TMEM42	transmembrane protein 42	-1.94708	0.0038031
GeneID:281102	CST3	cystatin C	-1.94639	0.00496448
GeneID:615950	SMS	spermine synthase	-1.94617	0.00339638
GeneID:510140	SEMA4B	similar to Semaphorin-4B	-1.94473	0.000753961
GeneID:507187	TCEAL1	transcription elongation factor A (SII)-like 1	-1.94443	0.0336501
GeneID:618702	RPL28	ribosomal protein L28	-1.94392	0.00362043
GeneID:614049	NPAS2	neuronal PAS domain protein 2	-1.94196	0.0297692
GeneID:507711	ADHFE1	alcohol dehydrogenase, iron containing, 1	-1.93897	0.00975998
GeneID:537539	ALDH9A1	aldehyde dehydrogenase 9 family, member A1	-1.93876	0.00158733
GeneID:518563	HS6ST1	heparan sulfate 6-O-sulfotransferase 1	-1.93849	0.0214116
GeneID:282053	RPS3A	ribosomal protein S3A	-1.93785	0.00389062
GeneID:100295130	LOC100295130	similar to lysosomal-associated protein transmembrane 4B	-1.9372	0.00128797
GeneID:520008	ZNF569	zinc finger protein 569	-1.93709	0.00681867
GeneID:515577	ACSBG1	acyl-CoA synthetase bubblegum family member 1	-1.93586	0.00130332
GeneID:504287	SOAT1	sterol O-acyltransferase 1	-1.93555	0.00986213
GeneID:100337099	LOC100337099	haloacid dehalogenase-like hydrolase domain-containing protein 2-like	-1.93456	0.000890915
GeneID:281022	ARFGEF1	ADP-ribosylation factor guanine nucleotide-exchange factor 1(brefeldin A-inhibited)	-1.93281	0.0288441
GeneID:281416	POMC	proopiomelanocortin	-1.93158	0.00880616
GeneID:516952	SATB1	SATB homeobox 1	-1.93145	0.00171951
GeneID:781416	LOC781416	similar to ribosomal protein S15a	-1.93082	0.0020499
GeneID:782605	ELL2	elongation factor, RNA polymerase II, 2	-1.92807	0.0122904
GeneID:100336917	LOC100336917	dehydrogenase/reductase (SDR family) member 3-like	-1.92799	0.0225035
GeneID:617133	RGS22	regulator of G-protein signaling 22	-1.92375	0.00491213
GeneID:512401	METTL12	methyltransferase like 12	-1.92233	0.00702605
GeneID:281650	BLVRB	biliverdin reductase B (flavin reductase (NADPH))	-1.9186	0.0145159
GeneID:789606	RPL9	ribosomal protein L9	-1.91742	0.00439093
GeneID:505684	ATP6V0B	ATPase, H+ transporting, lysosomal 21kDa, V0 subunit b	-1.91703	0.000482981
GeneID:522707	RAP2A	RAP2A, member of RAS oncogene family	-1.91684	0.0155088
GeneID:518176	ZNF323	zinc finger protein 323	-1.91683	0.00303413
GeneID:527592	HSD17B11	hydroxysteroid (17-beta) dehydrogenase 11	-1.91681	0.0187923
GeneID:520500	SMNDC1	survival motor neuron domain containing 1	-1.91639	0.0167832
GeneID:525318	MAGEE2	melanoma antigen family E, 2	-1.91605	0.0018205
GeneID:282290	NDUFV2	NADH dehydrogenase (ubiquinone) flavoprotein 2, 24kDa	-1.91574	0.00106977
GeneID:280849	LYZ2	lysozyme C-2	-1.91537	0.0210988
GeneID:516010	SMAD2	SMAD family member 2	-1.91484	0.0201054
GeneID:505351	NUCB1	nucleobindin 1	-1.9143	0.00096339
GeneID:539845	THAP11	THAP domain containing 11	-1.9142	0.00338629
GeneID:615007	TUSC3	tumor suppressor candidate 3	-1.9128	0.0088743
GeneID:615556	RPL32	ribosomal protein L32	-1.91163	0.000671298
GeneID:782971	LOC782971	similar to histone cluster 1, H2bd	-1.91108	0.0102167
GeneID:100299118	LOC100299118	hypothetical protein LOC100299118	-1.90993	0.0142301
GeneID:784160	LOC784160	similar to ribosomal protein S13	-1.90966	0.000181705
GeneID:613439	ELF2	E74-like factor 2 (ets domain transcription factor)	-1.90959	0.00012932
GeneID:613826	GPR137B	G protein-coupled receptor 137B	-1.90853	0.00249246
GeneID:515894	LOC515894	hypothetical protein LOC515894	-1.90809	0.00143324
GeneID:613416	LOC613416	similar to heme binding protein 1	-1.90806	0.0140176
GeneID:100298394	LOC100298394	similar to ATPase, H+ transporting, lysosomal 21kDa, V0 subunit b	-1.90792	0.000461983
GeneID:327680	NDUFS4	NADH dehydrogenase (ubiquinone) Fe-S protein 4, 18kDa (NADH-coenzyme Q reductase)	-1.90775	0.00939616
GeneID:539700	AKAP8L	A kinase (PRKA) anchor protein 8-like	-1.90711	6.07341e-05
GeneID:539005	RPS14	ribosomal protein S14	-1.9061	0.00160467
GeneID:514167	ZFAND6	zinc finger, AN1-type domain 6	-1.90527	0.0005927
GeneID:535571	CAPRIN1	cell cycle associated protein 1	-1.90484	0.0225651
GeneID:787089	RPL36A	ribosomal protein L36a	-1.90341	0.000268261
GeneID:784354	LOC784354	similar to 60S ribosomal protein L12	-1.90171	0.00393732
GeneID:100139217	LOC100139217	similar to hCG1818127	-1.90062	0.0163473
GeneID:789917	ZNF234	zinc finger protein 234	-1.90019	0.00331054
GeneID:281945	NR2F2	nuclear receptor subfamily 2, group F, member 2	-1.89898	0.00169788
GeneID:785711	VPRBP	Vpr (HIV-1) binding protein	-1.89765	0.000914231
GeneID:444860	ST3GAL6	ST3 beta-galactoside alpha-2,3-sialyltransferase 6	-1.89749	0.030896
GeneID:514249	TM2D1	TM2 domain containing 1	-1.89665	0.0199503
GeneID:100295927	LOC100295927	similar to poly(A) binding protein, cytoplasmic 1	-1.8966	0.00108017
GeneID:100140002	LOC100140002	similar to envelope glycoprotein	-1.89533	0.0121481
GeneID:100295149	LOC100295149	similar to nucleophosmin 1	-1.89365	0.000104374
GeneID:100336408	LOC100336408	egl nine homolog 1-like	-1.89293	0.0024003
GeneID:614310	SFRS4	splicing factor, arginine/serine-rich 4	-1.89206	0.00229365
GeneID:515245	STK11	serine/threonine kinase 11	-1.88914	0.00542984
GeneID:510381	SMC6	structural maintenance of chromosomes 6	-1.88878	0.0296532
GeneID:526937	DCXR	dicarbonyl/L-xylulose reductase	-1.88876	0.00111786
GeneID:617430	C2H11orf70	chromosome 11 open reading frame 70 ortholog	-1.8884	0.00490813
GeneID:520875	EEF1B	eukaryotic translation elongation factor 1 beta 2	-1.88672	0.00116037
GeneID:528783	SDF4	stromal cell derived factor 4	-1.88368	0.00107016
GeneID:539061	POLR1D	polymerase (RNA) I polypeptide D, 16kDa	-1.88359	0.00615125
GeneID:789183	LOC789183	similar to hCG1980844	-1.883	0.0098058
GeneID:100300380	LOC100300380	similar to TGF beta-inducible nuclear protein 1	-1.88188	0.0142064
GeneID:100336700	LOC100336700	hypothetical protein LOC100336700	-1.87921	0.0190591
GeneID:282420	CSNK2A2	casein kinase 2, alpha prime polypeptide	-1.87676	0.0101161
GeneID:789389	WHSC2	Wolf-Hirschhorn syndrome candidate 2	-1.87657	0.045416
GeneID:617494	NDNL2	necdin-like 2	-1.87635	0.00282224
GeneID:615175	NONO	non-POU domain containing, octamer-binding	-1.87585	0.00164437
GeneID:768004	ZNF572	zinc finger protein 572	-1.87437	0.00273396
GeneID:353245	CEP57	centrosomal protein 57kDa	-1.87418	0.00582663
GeneID:616190	LOC616190	similar to ribosomal protein L23a	-1.87364	0.0128988
GeneID:786534	SNTB2	syntrophin, beta 2 (dystrophin-associated protein A1, 59kDa, basic component 2)	-1.87172	0.0448559
GeneID:768072	LOC768072	hypothetical LOC768072	-1.87168	0.00116074
GeneID:512545	ITFG1	integrin alpha FG-GAP repeat containing 1	-1.87143	0.0249513
GeneID:514176	ZDHHC13	zinc finger, DHHC-type containing 13	-1.87114	0.00292835
GeneID:784097	LOC784097	similar to NADH dehydrogenase [ubiquinone] flavoprotein 2, mitochondrial precursor (NADH-ubiquinone oxidoreductase 24 kDa subunit) (NADH dehydrogenase subunit II)	-1.86938	0.000706732
GeneID:533917	GSTA4	glutathione S-transferase alpha 4	-1.86816	0.000289088
GeneID:786215	LOC786215	hypothetical LOC786215	-1.86505	0.00388171
GeneID:534214	G3BP1	GTPase activating protein (SH3 domain) binding protein 1	-1.86474	0.0010422
GeneID:404140	RPS8	ribosomal protein S8	-1.86457	0.00210302
GeneID:514631	CDCA7L	cell division cycle associated 7-like	-1.86421	0.00798794
GeneID:783577	LOC783577	similar to 90-kDa heat shock protein beta	-1.86382	0.00107077
GeneID:526424	LNX2	ligand of numb-protein X 2	-1.8637	0.00653166
GeneID:617489	LOC617489	hypothetical protein LOC617489	-1.86238	0.000263361
GeneID:540653	PCBP2	poly(rC) binding protein 2	-1.86029	0.00500185
GeneID:512754	RPA3	replication protein A3, 14kDa	-1.8601	0.012936
GeneID:527492	CTNNA2	catenin (cadherin-associated protein), alpha 2	-1.85877	0.00326055
GeneID:514277	TMEM138	transmembrane protein 138	-1.8575	0.0086142
GeneID:514014	XRCC6BP1	XRCC6 binding protein 1	-1.85739	0.00169081
GeneID:538540	CLINT1	clathrin interactor 1	-1.85603	0.000711048
GeneID:517409	EIF4H	eukaryotic translation initiation factor 4H	-1.85574	0.001423
GeneID:767908	RPL39	ribosomal protein L39	-1.85343	0.00237625
GeneID:512392	ZNF32	zinc finger protein 32	-1.85334	0.0195074
GeneID:511052	INTS3	integrator complex subunit 3	-1.8524	0.00685414
GeneID:615226	GRIK5	glutamate receptor, ionotropic, kainate 5	-1.85159	0.00422974
GeneID:407209	Sgce	sarcoglycan, epsilon	-1.85154	0.030372
GeneID:616031	GK5	glycerol kinase 5	-1.84612	0.0185357
GeneID:784087	LOC784087	similar to Nuclear casein kinase and cyclin-dependent kinase substrate 1	-1.84505	0.00241145
GeneID:511794	ZNF192	zinc finger protein 192	-1.84423	0.00672785
GeneID:521378	CITED2	Cbp/p300-interacting transactivator, with Glu/Asp-rich carboxy-terminal domain, 2	-1.84271	0.0495802
GeneID:504255	RGS17	regulator of G-protein signaling 17	-1.84093	0.00145735
GeneID:521580	LOC521580	similar to histone cluster 1, H2bd	-1.8401	0.0304729
GeneID:100337420	LOC100337420	hypothetical LOC100337420	-1.83908	0.00730644
GeneID:286864	LIPT1	lipoyltransferase 1	-1.83879	0.00499181
GeneID:540228	PRMT6	protein arginine methyltransferase 6	-1.83813	0.000152652
GeneID:507833	TRMT112	tRNA methyltransferase 11-2 homolog (S. cerevisiae)	-1.83587	0.000823574
GeneID:767874	HSP90AB1	heat shock 90kDa protein 1, beta	-1.8355	0.000795542
GeneID:614391	SORBS2	sorbin and SH3 domain containing 2	-1.83511	0.0147333
GeneID:522309	NSA2	NSA2 ribosome biogenesis homolog (S. cerevisiae)	-1.83508	0.0257908
GeneID:100336640	LOC100336640	ribosomal protein S19-like	-1.8349	0.00244019
GeneID:505787	ABCA3	ATP-binding cassette, sub-family A (ABC1), member 3	-1.8306	0.0100596
GeneID:508503	ELF3	E74-like factor 3 (ets domain transcription factor, epithelial-specific )	-1.82864	0.017773
GeneID:338061	NDUFB5	NADH dehydrogenase (ubiquinone) 1 beta subcomplex, 5, 16kDa	-1.82773	0.00275776
GeneID:511968	NDUFAF3	NADH dehydrogenase (ubiquinone) 1 alpha subcomplex, assembly factor 3	-1.82584	0.00145815
GeneID:784997	B3GNT3	UDP-GlcNAc:betaGal beta-1,3-N-acetylglucosaminyltransferase 3	-1.82516	0.0285653
GeneID:100337434	LOC100337434	hypothetical LOC100337434	-1.82455	0.000766846
GeneID:536389	ZMYM5	zinc finger, MYM-type 5	-1.82431	0.00846155
GeneID:337916	IRF2	interferon regulatory factor 2	-1.82353	0.000813764
GeneID:615658	CAMLG	calcium modulating ligand	-1.82327	0.00273554
GeneID:533235	PRR14	proline rich 14	-1.82314	0.00650422
GeneID:511603	PDIA5	protein disulfide isomerase family A, member 5	-1.82183	0.0109695
GeneID:788471	RNF139	ring finger protein 139	-1.82083	0.0030278
GeneID:100297498	LOC100297498	similar to ribosomal protein L35a	-1.81912	0.0232264
GeneID:783608	LOC783608	similar to Glycine cleavage system H protein, mitochondrial	-1.81868	0.00776498
GeneID:785416	LOC785416	similar to eukaryotic translation elongation factor 1 beta 2	-1.81835	0.00139389
GeneID:514919	WDR41	WD repeat domain 41	-1.81832	0.0104192
GeneID:541048	GLCCI1	glucocorticoid induced transcript 1	-1.8168	0.00298903
GeneID:100336824	LOC100336824	novel gene similar to vertebrate polycystic kidney and hepatic disease 1 (autosomal recessive)-like 1 (PKHD1L1)-like	-1.81671	0.0124307
GeneID:525164	TRIAP1	TP53 regulated inhibitor of apoptosis 1	-1.81478	0.00013235
GeneID:535450	PUM1	pumilio homolog 1 (Drosophila)	-1.81448	0.000471707
GeneID:507945	DUT	deoxyuridine triphosphatase	-1.81431	0.0462591
GeneID:781576	LOC781576	similar to ribosomal protein L35a	-1.81395	0.00083964
GeneID:782145	LOC782145	similar to hCG1648656	-1.8128	0.0030188
GeneID:100138550	FIP1L1	FIP1 like 1 (S. cerevisiae)	-1.8115	0.00419294
GeneID:530908	CREG1	cellular repressor of E1A-stimulated genes 1	-1.81001	0.00055616
GeneID:506074	LOC506074	similar to Chromosome 17 open reading frame 63	-1.80908	0.000771556
GeneID:327683	TBCA	tubulin folding cofactor A	-1.80814	0.000508658
GeneID:787530	CNN3	calponin 3, acidic	-1.8068	0.00219048
GeneID:789634	TOR3A	torsin family 3, member A	-1.80431	0.00245664
GeneID:512717	RCN2	reticulocalbin 2, EF-hand calcium binding domain	-1.80374	0.00973465
GeneID:513812	SYNGR2	synaptogyrin 2	-1.80087	0.0123243
GeneID:540258	RBM25	RNA binding motif protein 25	-1.79902	0.00242311
GeneID:533479	PREPL	prolyl endopeptidase-like	-1.79699	0.00203329
GeneID:529404	CCDC50	coiled-coil domain containing 50	-1.79696	0.000423784
GeneID:513049	ATG101	autophagy-related protein 101	-1.7964	0.00113419
GeneID:613630	NAA38	N(alpha)-acetyltransferase 38, NatC auxiliary subunit	-1.79598	0.0127742
GeneID:540667	MARCH8	membrane-associated ring finger (C3HC4) 8	-1.79486	0.022018
GeneID:516065	ANKRD6	ankyrin repeat domain 6	-1.79422	0.00762246
GeneID:539847	ZNF383	zinc finger protein 383	-1.79378	0.0131732
GeneID:100335621	LOC100335621	histidine triad nucleotide-binding protein 1-like	-1.7933	0.00637728
GeneID:510757	TTC5	tetratricopeptide repeat domain 5	-1.78929	0.00761046
GeneID:614308	ATP4B	ATPase, H+/K+ exchanging, beta polypeptide	-1.78864	0.0245944
GeneID:767901	RNF146	ring finger protein 146	-1.78807	0.00178204
GeneID:614967	SUMO1	SMT3 suppressor of mif two 3 homolog 1 (S. cerevisiae)	-1.78669	0.000841254
GeneID:783463	LOC783463	similar to ribosomal protein S4, X-linked X	-1.78596	0.00682904
GeneID:526913	MGC148942	hypothetical LOC526913	-1.78571	0.0141557
GeneID:100296768	LOC100296768	similar to histone cluster 1, H2bd	-1.78493	0.033365
GeneID:533669	ABCB7	ATP-binding cassette, sub-family B (MDR/TAP), member 7	-1.78331	0.0100752
GeneID:613821	MAP9	microtubule-associated protein 9	-1.78309	0.00130229
GeneID:326602	RPS18	ribosomal protein S18	-1.78296	0.000955691
GeneID:783068	MGC151567	hypothetical protein LOC783068	-1.78267	0.0435334
GeneID:525916	BTBD1	BTB (POZ) domain containing 1	-1.78176	0.00844328
GeneID:512938	UBD	ubiquitin D	-1.78094	0.0454393
GeneID:516900	C14H8ORF70	chromosome 8 open reading frame 70 ortholog	-1.78076	0.0142402
GeneID:281876	ITGB1	integrin, beta 1 (fibronectin receptor, beta polypeptide, antigen CD29 includes MDF2, MSK12)	-1.78012	0.00261196
GeneID:541068	SPIN1	spindlin 1	-1.78006	0.000790333
GeneID:506612	DTNBP1	dystrobrevin binding protein 1	-1.77996	0.00649259
GeneID:282564	ITGB5	integrin, beta 5	-1.77793	0.00148201
GeneID:614196	LACTB	lactamase, beta	-1.77768	0.0153531
GeneID:512350	EIF2S3	eukaryotic translation initiation factor 2, subunit 3 gamma, 52kDa	-1.77741	0.00972307
GeneID:513471	MUM1	melanoma associated antigen (mutated) 1	-1.77561	0.000354206
GeneID:614626	MED29	mediator complex subunit 29	-1.77499	0.00325088
GeneID:100337383	LOC100337383	hypothetical protein LOC100337383	-1.77498	0.00142527
GeneID:100297075	LOC100297075	similar to ribosomal protein L39	-1.77323	0.0212781
GeneID:511479	MRPL45	mitochondrial ribosomal protein L45	-1.77167	0.000590532
GeneID:511769	ABCC5	ATP-binding cassette, sub-family C (CFTR/MRP), member 5	-1.77147	0.00680958
GeneID:100336945	LOC100336945	ubiquitin-conjugating enzyme E2D 3-like	-1.77109	0.000743272
GeneID:787178	LOC787178	similar to SCAN domain-containing 1	-1.76879	0.000185923
GeneID:613357	ERP29	endoplasmic reticulum protein 29	-1.76878	0.00137814
GeneID:100335936	LOC100335936	ribosomal protein L9-like	-1.76862	0.00152537
GeneID:281909	MANBA	mannosidase, beta A, lysosomal	-1.76777	0.0169881
GeneID:504811	CAMTA1	calmodulin binding transcription activator 1	-1.76732	0.00941975
GeneID:527103	ZSCAN21	zinc finger and SCAN domain containing 21	-1.7665	0.00102293
GeneID:615490	SMOC2	SPARC related modular calcium binding 2	-1.7661	0.00453231
GeneID:616080	RNFT1	ring finger protein, transmembrane 1	-1.76404	0.0310095
GeneID:539478	TM9SF1	transmembrane 9 superfamily member 1	-1.7639	0.000963887
GeneID:505507	RPS7	ribosomal protein S7	-1.76349	0.00407694
GeneID:614427	METTL5	methyltransferase like 5	-1.76252	0.0114943
GeneID:510873	TCF21	transcription factor 21	-1.75931	0.00412278
GeneID:616050	SMYD3	SET and MYND domain containing 3	-1.75714	0.00475389
GeneID:541083	HBS1L	HBS1-like (S. cerevisiae)	-1.75682	0.00357173
GeneID:782688	LOC782688	hypothetical LOC782688	-1.7568	0.00111857
GeneID:508861	SAT1	spermidine/spermine N1-acetyltransferase 1	-1.75621	0.0487357
GeneID:511386	LOC511386	similar to nucleophosmin 1	-1.75559	0.00172207
GeneID:533977	BUD31	BUD31 homolog (S. cerevisiae)	-1.75536	0.00153055
GeneID:513376	STBD1	starch binding domain 1	-1.75394	0.0223711
GeneID:317711	COL4A3	collagen, type IV, alpha 3 (Goodpasture antigen)	-1.75348	0.00551522
GeneID:613474	OBFC2A	oligonucleotide/oligosaccharide-binding fold containing 2A	-1.75247	0.01436
GeneID:282244	GUCY2C	guanylate cyclase 2C (heat stable enterotoxin receptor)	-1.75205	0.0454721
GeneID:789687	LOC789687	similar to hCG2036615	-1.75171	0.0361173
GeneID:512498	MAF1	MAF1 homolog (S. cerevisiae)	-1.75124	0.00043786
GeneID:445425	TKT	transketolase	-1.75088	0.00134031
GeneID:533664	AP1AR	adaptor-related protein complex 1 associated regulatory protein	-1.75066	0.0024305
GeneID:506709	C9ORF59	chromosome 9 open reading frame 59	-1.7502	0.00729961
GeneID:782235	IRAK1BP1	interleukin-1 receptor-associated kinase 1 binding protein 1	-1.74965	0.0070135
GeneID:510095	C22H3ORF63	chromosome 3 open reading frame 63 ortholog	-1.74952	0.00283991
GeneID:537184	DACH1	dachshund homolog 1 (Drosophila)	-1.74796	0.0103068
GeneID:782812	RPS15A	ribosomal protein S15a	-1.74764	0.00174837
GeneID:407769	C7H19orf10	chromosome 19 open reading frame 10 ortholog	-1.74144	0.000619024
GeneID:534801	GFRA1	GDNF family receptor alpha 1	-1.73883	0.0127861
GeneID:404125	HDAC3	histone deacetylase 3	-1.73863	0.00121843
GeneID:614729	WDFY1	WD repeat and FYVE domain containing 1	-1.73846	0.000602175
GeneID:615666	MRP63	mitochondrial ribosomal protein 63	-1.73844	0.00651315
GeneID:616041	MAP7D2	MAP7 domain containing 2	-1.73783	0.00801152
GeneID:767958	C29H11orf10	chromosome 11 open reading frame 10 ortholog	-1.73655	0.0069055
GeneID:506017	RBM12B	RNA binding motif protein 12B	-1.73647	0.000532653
GeneID:518258	FUNDC1	FUN14 domain containing 1	-1.73524	0.00708545
GeneID:541005	DET1	de-etiolated homolog 1 (Arabidopsis)	-1.73467	0.0135017
GeneID:518832	SVOPL	SVOP-like	-1.73461	0.0259539
GeneID:538625	PSMD6	proteasome (prosome, macropain) 26S subunit, non-ATPase, 6	-1.73429	0.00576432
GeneID:508609	PXMP2	peroxisomal membrane protein 2, 22kDa	-1.73421	0.0373851
GeneID:506200	CLPTM1L	CLPTM1-like	-1.73368	0.00288076
GeneID:281023	AP3D1	adaptor-related protein complex 3, delta 1 subunit	-1.73329	0.00177465
GeneID:281093	CRYZ	crystallin, zeta (quinone reductase)	-1.73318	0.0358761
GeneID:515878	ORMDL2	ORM1-like 2 (S. cerevisiae)	-1.73309	0.00304256
GeneID:100337406	LOC100337406	hypothetical protein LOC100337406	-1.73272	0.00421479
GeneID:767928	RBPJ	recombination signal binding protein for immunoglobulin kappa J region	-1.73112	0.00325742
GeneID:280831	JUN	jun oncogene	-1.73111	0.00182258
GeneID:614070	FAM92A1	family with sequence similarity 92, member A1	-1.72815	0.00216459
GeneID:613567	STX8	syntaxin 8	-1.72761	0.000609691
GeneID:613824	LOC613824	similar to CGG triplet repeat-binding protein 1 (CGG-binding protein 1) (p20-CGGBP DNA-binding protein) (20 kDa CGG-binding protein)	-1.72741	0.00467627
GeneID:100297914	LOC100297914	hypothetical protein LOC100297914	-1.72642	0.0376577
GeneID:613729	HMGB3	high-mobility group box 3	-1.72589	0.00929444
GeneID:100140827	LOC100140827	similar to thymosin, beta 4	-1.7241	0.0137295
GeneID:100335676	LOC100335676	ribosomal protein L9-like	-1.72381	0.0180288
GeneID:512206	CDKN2AIPNL	CDKN2A interacting protein N-terminal like	-1.72286	0.00803795
GeneID:540818	GABPB1	GA binding protein transcription factor, beta subunit 1	-1.72159	0.00673196
GeneID:100295298	LOC100295298	hypothetical protein LOC100295298	-1.72124	0.00505565
GeneID:787681	PPIE	peptidylprolyl isomerase E (cyclophilin E)	-1.7209	0.00979599
GeneID:613754	LOC613754	similar to chromosome 1 open reading frame 125	-1.72	0.0050323
GeneID:534401	ZBTB16	zinc finger and BTB domain containing 16	-1.71956	0.00147566
GeneID:784731	LOC784731	similar to ribosomal protein S4, X-linked X	-1.71939	0.0072127
GeneID:531022	TRIM38	tripartite motif-containing 38	-1.71921	0.0156507
GeneID:515671	RABL2B	RAB, member of RAS oncogene family-like 2B	-1.71792	0.0178273
GeneID:100336860	LOC100336860	hypothetical protein LOC100336860	-1.71725	0.0229386
GeneID:616720	LOC616720	similar to mCG67989	-1.71661	0.0107992
GeneID:510423	PSMA4	proteasome (prosome, macropain) subunit, alpha type, 4	-1.71657	0.00226854
GeneID:513362	NPNT	nephronectin	-1.71604	0.0130537
GeneID:530930	RHOBTB3	Rho-related BTB domain containing 3	-1.71563	0.0032367
GeneID:785350	TMED2	transmembrane emp24 domain trafficking protein 2	-1.71546	0.0337604
GeneID:617901	MRPL13	mitochondrial ribosomal protein L13	-1.71431	0.00191287
GeneID:514901	DDX59	DEAD (Asp-Glu-Ala-Asp) box polypeptide 59	-1.71415	0.0225777
GeneID:511226	KIAA1826	hypothetical protein LOC511226	-1.71365	0.0156459
GeneID:533520	OCIAD1	OCIA domain containing 1	-1.71298	0.0202611
GeneID:521932	LOC521932	similar to centrosomal protein 63	-1.71283	0.00108314
GeneID:541196	LOC541196	hypothetical LOC541196	-1.71234	0.0107683
GeneID:100337244	LOC100337244	ATP-binding cassette protein C4-like	-1.71218	0.00636163
GeneID:509775	TMEM59	transmembrane protein 59	-1.71171	0.0085148
GeneID:539220	AHSA1	AHA1, activator of heat shock 90kDa protein ATPase homolog 1 (yeast)	-1.71165	0.0191843
GeneID:535190	TRIM13	tripartite motif-containing 13	-1.71149	0.00516823
GeneID:514293	IDI1	isopentenyl-diphosphate delta isomerase 1	-1.70896	0.0261042
GeneID:538975	CNN3	calponin 3, acidic	-1.70847	0.000398773
GeneID:100336833	LOC100336833	AP-2 complex subunit beta-like	-1.70787	0.00138135
GeneID:782848	KIAA1429	hypothetical protein LOC782848	-1.70762	0.0370861
GeneID:510547	RPL4	ribosomal protein L4	-1.70735	0.00295477
GeneID:534582	NFE2L1	nuclear factor (erythroid-derived 2)-like 1	-1.70729	0.00997927
GeneID:520897	SDR39U1	short chain dehydrogenase/reductase family 39U, member 1	-1.70695	0.0262723
GeneID:534842	ROBO2	roundabout, axon guidance receptor, homolog 2 (Drosophila)	-1.70626	0.00582248
GeneID:100295837	LOC100295837	similar to ribosomal protein S26	-1.70542	0.0429124
GeneID:535056	RPL8	ribosomal protein L8	-1.7042	0.00316357
GeneID:540954	RGMB	RGM domain family, member B	-1.70419	0.00976917
GeneID:520468	TMEM136	transmembrane protein 136	-1.70141	0.00458788
GeneID:514334	ZPBP2	zona pellucida binding protein 2	-1.70085	0.00995095
GeneID:505514	ARSA	arylsulfatase A	-1.70076	0.00485339
GeneID:510320	LOC510320	hypothetical protein LOC510320	-1.7004	0.0340957
GeneID:515914	SESN3	sestrin 3	-1.70033	0.0413905
GeneID:510702	ZNF773	zinc finger protein 773	-1.69925	0.0192751
GeneID:767980	SSR3	signal sequence receptor, gamma (translocon-associated protein gamma)	-1.69865	0.025747
GeneID:613358	MT1E	metallothionein 1E	-1.69773	0.0229533
GeneID:513031	RPL30	ribosomal protein L30	-1.69722	0.00145377
GeneID:783466	LOC783466	similar to ubiquilin 1	-1.69652	0.00210946
GeneID:100139170	GBA2	glucosidase, beta (bile acid) 2	-1.69619	0.00309302
GeneID:530027	MAN1A1	mannosidase, alpha, class 1A, member 1	-1.69563	0.031558
GeneID:528802	ZNF548	zinc finger protein 548	-1.695	0.0018692
GeneID:616840	LOC616840	similar to ribosomal protein L3	-1.69495	0.00398907
GeneID:782631	LOC782631	similar to 60S ribosomal protein L9	-1.69494	0.00856585
GeneID:782819	ZNF35	zinc finger protein 35	-1.69472	0.0272196
GeneID:617230	ATP5E	ATP synthase, H+ transporting, mitochondrial F1 complex, epsilon subunit	-1.69457	0.000561554
GeneID:615933	LOC615933	similar to 60S ribosomal protein L12	-1.69446	0.0174669
GeneID:506696	PSPC1	paraspeckle component 1	-1.69428	0.00986147
GeneID:511591	SORT1	sortilin 1	-1.69376	0.0175994
GeneID:513481	EIF1B	eukaryotic translation initiation factor 1B	-1.69353	0.0160579
GeneID:614129	LOC614129	similar to Eukaryotic initiation factor 4A-II (ATP-dependent RNA helicase eIF4A-2) (eIF4A-II) (eIF-4A-II)	-1.69353	0.00994312
GeneID:514651	LOC514651	similar to 60S ribosomal protein L21	-1.69174	0.0112584
GeneID:100174923	LOC100174923	hypothetical LOC100174923	-1.69032	0.0209112
GeneID:326582	RPS12	ribosomal protein S12	-1.69015	0.00144065
GeneID:511816	SNAPIN	SNAP-associated protein	-1.68983	0.0159656
GeneID:784908	LOC784908	similar to Olfactory receptor 4K1	-1.68924	0.00469806
GeneID:513673	LOC513673	similar to serine/threonine kinase	-1.68902	0.00519626
GeneID:534629	TPD52L1	tumor protein D52-like 1	-1.68746	0.0131771
GeneID:515999	SAR1B	SAR1 homolog B (S. cerevisiae)	-1.68723	0.00217446
GeneID:614932	ALS2CR13	amyotrophic lateral sclerosis 2 (juvenile) chromosome region, candidate 13	-1.68679	0.00498549
GeneID:787067	METTL9	methyltransferase like 9	-1.68672	0.0223918
GeneID:521901	LOC521901	similar to 60S acidic ribosomal protein P2 (Renal carcinoma antigen NY-REN-44)	-1.68522	0.0194913
GeneID:535381	PLA2G6	phospholipase A2, group VI (cytosolic, calcium-independent)	-1.68495	0.0137783
GeneID:615668	CCDC117	coiled-coil domain containing 117	-1.68358	0.00273033
GeneID:507102	SREBF2	sterol regulatory element binding transcription factor 2	-1.68337	0.0095515
GeneID:540246	KLHL15	kelch-like 15 (Drosophila)	-1.68253	0.00468955
GeneID:615465	TSTD1	thiosulfate sulfurtransferase (rhodanese)-like domain containing 1	-1.68227	0.00918666
GeneID:540712	FBXL3	F-box and leucine-rich repeat protein 3	-1.68222	0.00152711
GeneID:541109	C5H12orf11	chromosome 12 open reading frame 11 ortholog	-1.68186	0.00223036
GeneID:327699	ATPIF1	ATPase inhibitory factor 1	-1.68155	0.00938388
GeneID:514510	DNAJC16	DnaJ (Hsp40) homolog, subfamily C, member 16	-1.68111	0.00679063
GeneID:326597	CALM	calmodulin-like	-1.68077	0.00520924
GeneID:281419	PPIB	peptidylprolyl isomerase B (cyclophilin B)	-1.68064	0.0169907
GeneID:767967	MGC134150	hypothetical protein MGC134150	-1.68052	0.0422816
GeneID:510272	PRRC1	proline-rich coiled-coil 1	-1.68037	0.00377414
GeneID:785125	ZNF140	zinc finger protein 140	-1.67922	0.00359632
GeneID:100138743	LOC100138743	similar to Pol protein	-1.67915	0.0104081
GeneID:100336470	LOC100336470	hypothetical protein LOC100336470	-1.67912	0.0183715
GeneID:512060	SEPHS2	selenophosphate synthetase 2	-1.67884	0.00988176
GeneID:767925	RPL13A	ribosomal protein L13a	-1.67865	0.00109634
GeneID:615823	FGF12	fibroblast growth factor 12	-1.67838	0.00982281
GeneID:510495	LMBRD1	LMBR1 domain containing 1	-1.67757	0.0270574
GeneID:537718	ARHGEF9	Cdc42 guanine nucleotide exchange factor (GEF) 9	-1.67699	0.00466154
GeneID:517192	JUND	jun D proto-oncogene	-1.6769	0.007489
GeneID:614587	LOC614587	similar to Uncharacterized protein C10orf90	-1.6769	0.00108383
GeneID:512192	GLT8D1	glycosyltransferase 8 domain containing 1	-1.67651	0.0112666
GeneID:515034	IRAK2	interleukin-1 receptor-associated kinase 2	-1.67475	0.020629
GeneID:537782	APAF1	apoptotic peptidase activating factor 1	-1.67467	0.0302207
GeneID:100337423	LOC100337423	hypothetical protein LOC100337423	-1.67259	0.0218917
GeneID:617253	HDHD1A	haloacid dehalogenase-like hydrolase domain containing 1A	-1.67204	0.013814
GeneID:617252	FBXO21	F-box protein 21	-1.67199	0.00413018
GeneID:505512	SAE1	SUMO1 activating enzyme subunit 1	-1.67168	0.000737545
GeneID:785745	LOC785745	similar to TMSL2 protein	-1.67123	0.0323415
GeneID:514000	ARMC1	armadillo repeat containing 1	-1.66823	0.0160266
GeneID:519731	TYW3	tRNA-yW synthesizing protein 3 homolog (S. cerevisiae)	-1.66654	0.0215853
GeneID:509192	DULLARD	dullard homolog (Xenopus laevis)	-1.66644	0.00948877
GeneID:521237	STK16	serine/threonine kinase 16	-1.66592	0.0016873
GeneID:617723	CRIPT	cysteine-rich PDZ-binding protein	-1.66583	0.00340161
GeneID:538541	TSPYL1	TSPY-like 1	-1.6656	0.00117019
GeneID:516099	HSPB1	heat shock 27kDa protein 1	-1.66536	0.012095
GeneID:100336783	LOC100336783	acidic (leucine-rich) nuclear phosphoprotein 32 family, member B-like	-1.6649	0.00239417
GeneID:532416	PATZ1	POZ (BTB) and AT hook containing zinc finger 1	-1.66449	0.00716582
GeneID:515299	MED4	mediator complex subunit 4	-1.66435	0.0358892
GeneID:534212	NCEH1	neutral cholesterol ester hydrolase 1	-1.66423	0.0146644
GeneID:505126	AIMP1	aminoacyl tRNA synthetase complex-interacting multifunctional protein 1	-1.66366	0.0397807
GeneID:534970	RPL26L1	ribosomal protein L26-like 1	-1.66266	0.0139023
GeneID:100297732	LOC100297732	similar to phosphatidylinositol glycan anchor biosynthesis, class P	-1.66229	0.0437952
GeneID:535740	APMAP	chromosome 20 open reading frame 3 ortholog	-1.66173	0.00154907
GeneID:538291	INPP5B	inositol polyphosphate-5-phosphatase, 75kDa	-1.66099	0.0133058
GeneID:614643	LOC614643	similar to ribosomal protein L23a	-1.66094	0.0268848
GeneID:281198	GLRB	glycine receptor, beta	-1.66064	0.0177872
GeneID:504577	ARMCX1	armadillo repeat containing, X-linked 1	-1.66047	0.0410822
GeneID:539376	Mynn	myoneurin	-1.66012	0.0305922
GeneID:534796	LOC534796	similar to RIKEN cDNA 1810009O10 gene	-1.66006	0.000752955
GeneID:537188	UGT3A2	UDP glycosyltransferase 3 family, polypeptide A2	-1.65984	0.0221754
GeneID:281848	IGF1R	insulin-like growth factor 1 receptor	-1.65961	0.000725623
GeneID:509630	LOC509630	similar to without children CG5965-PB	-1.65852	0.00508412
GeneID:785480	LOC785480	similar to chromosome 20 open reading frame 30	-1.65801	0.00364541
GeneID:100336086	LOC100336086	serine/threonine kinase 24-like	-1.65732	0.00228085
GeneID:617475	LOC617475	similar to coagulation factor VIII-associated protein	-1.65708	0.0224618
GeneID:511573	ZNF142	zinc finger protein 142	-1.65707	0.0216792
GeneID:535126	PGS1	phosphatidylglycerophosphate synthase 1	-1.65702	0.00373802
GeneID:510204	GABPA	GA binding protein transcription factor, alpha subunit 60kDa	-1.65668	0.0283868
GeneID:317697	ITPR1	inositol 1,4,5-triphosphate receptor, type 1	-1.65605	0.0221533
GeneID:513987	TCEAL4	transcription elongation factor A (SII)-like 4	-1.65534	0.00281645
GeneID:540481	TCF7L2	transcription factor 7-like 2 (T-cell specific, HMG-box)	-1.65434	0.00962943
GeneID:509983	SUCLG1	succinate-CoA ligase, alpha subunit	-1.6539	0.00224205
GeneID:528728	PELO	pelota homolog (Drosophila)	-1.65379	0.0125695
GeneID:514986	MKRN1	makorin ring finger protein 1	-1.65314	0.0181601
GeneID:614785	LOC614785	similar to Nucleosome assembly protein 1-like 1 (NAP-1-related protein) (hNRP)	-1.65286	0.0108695
GeneID:535403	MYST4	MYST histone acetyltransferase (monocytic leukemia) 4	-1.65248	0.00348035
GeneID:513510	GTF2H1	general transcription factor IIH, polypeptide 1, 62kDa	-1.65234	0.0323869
GeneID:616992	NT5M	5',3'-nucleotidase, mitochondrial	-1.6517	0.00186761
GeneID:504505	APOBEC3B	apolipoprotein B mRNA editing enzyme, catalytic polypeptide-like 3B	-1.65118	0.0294595
GeneID:516489	SMEK2	SMEK homolog 2, suppressor of mek1 (Dictyostelium)	-1.651	0.00586211
GeneID:527679	MBNL2	muscleblind-like 2 (Drosophila)	-1.65078	0.00685893
GeneID:286868	RPLP0	ribosomal protein, large, P0	-1.65	0.00636037
GeneID:506251	LOC506251	similar to ribosomal protein L8	-1.64705	0.00453651
GeneID:782740	LOC782740	similar to 60S ribosomal protein L9	-1.64619	0.0107221
GeneID:531139	USP40	ubiquitin specific peptidase 40	-1.64422	0.0280313
GeneID:510465	CRTC1	CREB regulated transcription coactivator 1	-1.64417	0.0190597
GeneID:614615	THAP5	THAP domain containing 5	-1.64386	0.0301194
GeneID:519328	SIRT4	sirtuin (silent mating type information regulation 2 homolog) 4 (S. cerevisiae)	-1.64217	0.00421785
GeneID:524749	LOC524749	hypothetical protein LOC524749	-1.64151	0.00574468
GeneID:506345	TMIGD1	transmembrane and immunoglobulin domain containing 1	-1.64107	0.00832133
GeneID:768061	KLHL36	kelch-like 36 (Drosophila)	-1.64079	0.0156796
GeneID:534319	NID1	nidogen 1	-1.63997	0.00771329
GeneID:538798	GPR155	G protein-coupled receptor 155	-1.63962	0.0274505
GeneID:522509	PDE7B	phosphodiesterase 7B	-1.6388	0.0017159
GeneID:507996	BRPF3	bromodomain and PHD finger containing, 3	-1.63858	0.0165927
GeneID:100271839	C23H6orf141	chromosome 6 open reading frame 141 ortholog	-1.63762	0.018257
GeneID:536793	FXR1	fragile X mental retardation, autosomal homolog 1	-1.63735	0.0100026
GeneID:523311	GPX7	glutathione peroxidase 7	-1.63719	0.0122957
GeneID:511901	LOC511901	similar to H1 histone family, member X	-1.637	0.00634647
GeneID:100139547	CDC73	cell division cycle 73, Paf1/RNA polymerase II complex component, homolog (S. cerevisiae)	-1.63527	0.0157402
GeneID:514440	RAD18	RAD18 homolog (S. cerevisiae)	-1.63511	0.00392316
GeneID:540648	BCLAF1	BCL2-associated transcription factor 1	-1.63466	0.0127558
GeneID:533296	TRIM33	tripartite motif-containing 33	-1.63353	0.00636511
GeneID:507936	UBXN6	UBX domain protein 6	-1.63338	0.0264352
GeneID:100296011	LOC100296011	similar to Ngg1 interacting factor 3 like 1 binding protein 1	-1.63255	0.0181457
GeneID:613487	LOC613487	similar to Eukaryotic translation initiation factor 1A, X-chromosomal (eIF-1A X isoform) (eIF-4C)	-1.6321	0.00894817
GeneID:507939	RPN1	ribophorin I	-1.63189	0.0266387
GeneID:538928	ZFP62	zinc finger protein 62 homolog (mouse)	-1.63161	0.0137281
GeneID:615606	LOC615606	similar to Putative adenylate kinase-like protein C9orf98 homolog	-1.63124	0.0376654
GeneID:506768	RPL35A	ribosomal protein L35a	-1.63116	0.0233503
GeneID:533224	C29H11orf67	chromosome 11 open reading frame 67 ortholog	-1.63101	0.0130596
GeneID:533595	TLE2	transducin-like enhancer of split 2 (E(sp1) homolog, Drosophila)	-1.62865	0.00723291
GeneID:517451	ZDHHC14	zinc finger, DHHC-type containing 14	-1.6286	0.033741
GeneID:616591	LDOC1	leucine zipper, down-regulated in cancer 1	-1.62844	0.00814063
GeneID:281504	SRPR	signal recognition particle receptor (docking protein)	-1.62844	0.00852934
GeneID:534021	PGRMC2	progesterone receptor membrane component 2	-1.62841	0.00229895
GeneID:520650	SIL1	SIL1 homolog, endoplasmic reticulum chaperone (S. cerevisiae)	-1.62822	0.0206995
GeneID:407235	ADIPOR1	adiponectin receptor 1	-1.62785	0.00257004
GeneID:783152	ZNF322A	zinc finger protein 322A	-1.6276	0.00632194
GeneID:515696	ATP5L	ATP synthase, H+ transporting, mitochondrial F0 complex, subunit G	-1.62683	0.0268713
GeneID:539641	UTP6	UTP6, small subunit (SSU) processome component, homolog (yeast)	-1.62674	0.00495615
GeneID:615423	C10H15orf24	chromosome 15 open reading frame 24 ortholog	-1.626	0.00409906
GeneID:532903	WARS2	tryptophanyl tRNA synthetase 2, mitochondrial	-1.62559	0.0135032
GeneID:508901	ERH	enhancer of rudimentary homolog (Drosophila)	-1.62452	0.00268145
GeneID:614124	LOC614124	similar to Nucleosome assembly protein 1-like 1 (NAP-1-related protein) (hNRP)	-1.62449	0.0131468
GeneID:100125309	TSC22D3	TSC22 domain family, member 3	-1.62217	0.0243763
GeneID:619061	LOC619061	similar to 60S ribosomal protein L9	-1.62165	0.0145629
GeneID:782237	LOC782237	similar to Dynein light chain Tctex-type 1 (T-complex testis-specific protein 1 homolog) (Protein CW-1)	-1.62057	0.0250867
GeneID:539896	BRD8	bromodomain containing 8	-1.62037	0.0412226
GeneID:534927	PRCP	prolylcarboxypeptidase (angiotensinase C)	-1.62033	0.0354307
GeneID:100295757	LOC100295757	similar to ribosomal protein L39	-1.61972	0.0146703
GeneID:327693	HINT1	histidine triad nucleotide binding protein 1	-1.6197	0.00762117
GeneID:100296470	LOC100296470	hypothetical protein LOC100296470	-1.61873	0.00424972
GeneID:508601	CETN2	centrin, EF-hand protein, 2	-1.61867	0.00679585
GeneID:100337385	LOC100337385	hypothetical protein LOC100337385	-1.61778	0.0232955
GeneID:536409	PAPSS2	3'-phosphoadenosine 5'-phosphosulfate synthase 2	-1.61705	0.00640279
GeneID:520620	NIT2	nitrilase family, member 2	-1.61494	0.0150209
GeneID:511387	KLHL20	kelch-like 20 (Drosophila)	-1.61492	0.00500636
GeneID:614029	SFRS12IP1	SFRS12-interacting protein 1	-1.61405	0.00917742
GeneID:100299975	LOC100299975	similar to glycine cleavage system protein H (aminomethyl carrier)	-1.61293	0.00364144
GeneID:509646	UBXN8	UBX domain protein 8	-1.61208	0.0186423
GeneID:531459	PSD3	pleckstrin and Sec7 domain containing 3	-1.6119	0.0441408
GeneID:100139405	LOC100139405	similar to armadillo repeat containing, X-linked 4	-1.6115	0.0295552
GeneID:513711	RBM23	RNA binding motif protein 23	-1.61106	0.0138906
GeneID:281373	P4HB	prolyl 4-hydroxylase, beta polypeptide	-1.61099	0.0336796
GeneID:533921	LOC533921	similar to High-mobility group 20B	-1.61068	0.0321244
GeneID:100138290	LOC100138290	similar to thymosin, beta 4	-1.61038	0.0341304
GeneID:784492	BNIP3L	BCL2/adenovirus E1B 19kDa interacting protein 3-like	-1.61006	0.00562851
GeneID:531945	XRCC5	X-ray repair complementing defective repair in Chinese hamster cells 5 (double-strand-break rejoining)	-1.60975	0.0285669
GeneID:511602	COL4A5	collagen, type IV, alpha 5	-1.60964	0.00327324
GeneID:507285	CHN2	chimerin (chimaerin) 2	-1.6095	0.00226328
GeneID:528603	ZNF618	similar to Zinc finger protein 618	-1.60937	0.00941403
GeneID:518027	LOC518027	similar to Zinc finger protein 183	-1.60868	0.00914694
GeneID:512673	LOC512673	similar to Mitochondrial import receptor subunit TOM20 homolog (Mitochondrial 20 kDa outer membrane protein) (Outer mitochondrial membrane receptor Tom20)	-1.6086	0.00177194
GeneID:510504	GYLTL1B	glycosyltransferase-like 1B	-1.60761	0.033797
GeneID:513983	SCAND1	SCAN domain containing 1	-1.60683	0.0106351
GeneID:616724	NIPAL3	NIPA-like domain containing 3	-1.60509	0.027173
GeneID:515853	LOC515853	similar to UPF0486 protein C1orf59 homolog	-1.60487	0.0315038
GeneID:513906	DDX6	DEAD (Asp-Glu-Ala-Asp) box polypeptide 6	-1.60486	0.0183063
GeneID:100296524	LOC100296524	similar to ribosomal protein L39-like protein	-1.60444	0.0351854
GeneID:509905	SFRS9	splicing factor, arginine/serine-rich 9	-1.60429	0.00337236
GeneID:338075	ATP6V0E1	ATPase, H+ transporting, lysosomal 9kDa, V0 subunit e1	-1.60424	0.00428166
GeneID:541140	KRAS	v-Ki-ras2 Kirsten rat sarcoma viral oncogene homolog	-1.6039	0.00116861
GeneID:615565	FIS1	fission 1 (mitochondrial outer membrane) homolog (S. cerevisiae)	-1.60368	0.00501315
GeneID:538481	TET2	tet oncogene family member 2	-1.60259	0.0212284
GeneID:100336819	LOC100336819	PRPS2 protein-like	-1.60158	0.0289896
GeneID:541123	ARRDC3	arrestin domain containing 3	-1.60137	0.0174053
GeneID:534488	SLC35A5	solute carrier family 35, member A5	-1.60133	0.0211384
GeneID:616974	SPA17	sperm autoantigenic protein 17	-1.60109	0.041931
GeneID:768079	IER3IP1	immediate early response 3 interacting protein 1	-1.59914	0.0262714
GeneID:538442	MORF4L2	mortality factor 4 like 2	-1.59893	0.00202984
GeneID:783720	PPIG	peptidylprolyl isomerase G (cyclophilin G)	-1.5989	0.0208574
GeneID:531676	KDELR2	KDEL (Lys-Asp-Glu-Leu) endoplasmic reticulum protein retention receptor 2	-1.59875	0.00426793
GeneID:286773	PDCL	phosducin-like	-1.59835	0.0044149
GeneID:506900	LOC506900	histone H2A	-1.59809	0.0292167
GeneID:519224	TPRKB	TP53RK binding protein	-1.59774	0.02583
GeneID:505981	MRPL9	mitochondrial ribosomal protein L9	-1.59703	0.00396932
GeneID:615534	FNDC3B	fibronectin type III domain containing 3B	-1.59649	0.00815136
GeneID:100126049	NUDT14	nudix (nucleoside diphosphate linked moiety X)-type motif 14	-1.59533	0.0145711
GeneID:517231	MGC165939	Uncharacterized protein C13orf18 homolog	-1.59412	0.010535
GeneID:524703	LOC524703	similar to ribosomal protein S21	-1.59391	0.0460021
GeneID:512326	SFRS8	splicing factor, arginine/serine-rich 8 (suppressor-of-white-apricot homolog, Drosophila)	-1.59228	0.00201676
GeneID:505719	LOC505719	hypothetical protein LOC505719	-1.59157	0.0355919
GeneID:508876	SF3B14	splicing factor 3B, 14 kDa subunit	-1.5899	0.0124598
GeneID:100140105	LOC100140105	similar to ATP synthase subunit epsilon, mitochondrial	-1.58959	0.0248972
GeneID:613432	RPL36A	similar to mCG7611	-1.58952	0.0281791
GeneID:522621	SNRPG	small nuclear ribonucleoprotein polypeptide G	-1.58862	0.0080345
GeneID:531996	LOC531996	similar to Expressed sequence AI847670	-1.58857	0.0158464
GeneID:517531	MIPEP	mitochondrial intermediate peptidase	-1.58524	0.00377815
GeneID:531770	FAF1	Fas (TNFRSF6) associated factor 1	-1.58479	0.0225695
GeneID:281649	BLCAP	bladder cancer associated protein	-1.58465	0.00349346
GeneID:282126	YWHAH	tyrosine 3-monooxygenase/tryptophan 5-monooxygenase activation protein, eta polypeptide	-1.58445	0.0056098
GeneID:535975	UST	uronyl-2-sulfotransferase	-1.58436	0.00183289
GeneID:614028	NPM1	nucleophosmin (nucleolar phosphoprotein B23, numatrin)	-1.58418	0.00814265
GeneID:514705	PTCD2	pentatricopeptide repeat domain 2	-1.58359	0.0088423
GeneID:509643	PROSC	proline synthetase co-transcribed homolog (bacterial)	-1.58344	0.00176259
GeneID:614061	RNF115	ring finger protein 115	-1.58327	0.00186845
GeneID:282260	IGFBP2	insulin-like growth factor binding protein 2, 36kDa	-1.58324	0.0116594
GeneID:539372	HELQ	helicase, POLQ-like	-1.58228	0.00518648
GeneID:516934	RPUSD4	RNA pseudouridylate synthase domain containing 4	-1.58122	0.0161041
GeneID:516469	ENKUR	enkurin, TRPC channel interacting protein	-1.58075	0.00616643
GeneID:508675	STX4	syntaxin 4	-1.57952	0.0254096
GeneID:337887	ATP5G2	ATP synthase, H+ transporting, mitochondrial F0 complex, subunit C2 (subunit 9)	-1.5794	0.0308242
GeneID:100295732	MAP2K5	mitogen-activated protein kinase kinase 5	-1.57704	0.00303599
GeneID:513654	GPSM2	G-protein signaling modulator 2 (AGS3-like, C. elegans)	-1.57701	0.00784363
GeneID:540816	ZNF189	zinc finger protein 189	-1.57664	0.00554734
GeneID:511316	LOC511316	similar to UPF0402 protein	-1.57606	0.00539222
GeneID:539373	RPL14	ribosomal protein L14	-1.57576	0.0146824
GeneID:507271	LOC507271	similar to ribosomal protein L4	-1.57567	0.00380236
GeneID:533337	TMEM35	transmembrane protein 35	-1.57565	0.0325962
GeneID:533510	KLHL24	kelch-like 24 (Drosophila)	-1.57552	0.0171225
GeneID:768056	C23H6orf130	chromosome 6 open reading frame 130 ortholog	-1.57536	0.00992217
GeneID:506111	PRPSAP2	phosphoribosyl pyrophosphate synthetase-associated protein 2	-1.57522	0.0143847
GeneID:614791	CCDC130	coiled-coil domain containing 130	-1.5743	0.0306989
GeneID:281138	EEF2	eukaryotic translation elongation factor 2	-1.57313	0.00642802
GeneID:281946	NR3C1	nuclear receptor subfamily 3, group C, member 1 (glucocorticoid receptor)	-1.57304	0.00595624
GeneID:506728	ZDHHC3	zinc finger, DHHC-type containing 3	-1.57267	0.00634992
GeneID:282078	SEC11A	SEC11 homolog A (S. cerevisiae)	-1.57213	0.0459978
GeneID:505865	FOLH1	folate hydrolase (prostate-specific membrane antigen) 1	-1.57175	0.0117292
GeneID:767946	FAM110B	family with sequence similarity 110, member B	-1.57174	0.0194883
GeneID:281495	SOD1	superoxide dismutase 1, soluble	-1.57126	0.0172912
GeneID:540378	MDM2	Mdm2 p53 binding protein homolog (mouse)	-1.57122	0.00824144
GeneID:539653	PCDHGA5	protocadherin gamma subfamily A, 5	-1.57122	0.0147184
GeneID:100337300	LOC100337300	zinc finger protein 76 (expressed in testis)-like	-1.57091	0.0154868
GeneID:538938	SEC62	SEC62 homolog (S. cerevisiae)	-1.57039	0.0193403
GeneID:505792	MVK	mevalonate kinase	-1.56883	0.00859187
GeneID:506138	APOL	apolipoprotein O-like	-1.56871	0.0300724
GeneID:541164	TMEM47	transmembrane protein 47	-1.56863	0.00272152
GeneID:534640	PSMB5	proteasome (prosome, macropain) subunit, beta type, 5	-1.56694	0.00417022
GeneID:515909	POLI	polymerase (DNA directed) iota	-1.56666	0.013457
GeneID:507314	POLR3C	polymerase (RNA) III (DNA directed) polypeptide C (62kD)	-1.5659	0.046003
GeneID:540792	UBN2	ubinuclein 2	-1.5653	0.0332908
GeneID:511234	NOSIP	nitric oxide synthase interacting protein	-1.5653	0.0203345
GeneID:781339	LOC781339	similar to 90-kDa heat shock protein alpha	-1.56484	0.0420331
GeneID:514541	RAB13	RAB13, member RAS oncogene family	-1.56449	0.0178221
GeneID:541143	ZNF131	zinc finger protein 131	-1.56382	0.0154011
GeneID:504687	CXorf56	chromosome X open reading frame 56 ortholog	-1.5638	0.0124341
GeneID:534122	NPEPPS	aminopeptidase puromycin sensitive	-1.56349	0.0201461
GeneID:510395	PHF21A	PHD finger protein 21A	-1.56293	0.0184794
GeneID:514423	SNX5	sorting nexin 5	-1.56217	0.0088923
GeneID:100336976	LOC100336976	glycine cleavage system H protein, mitochondrial-like	-1.56194	0.0404283
GeneID:100138828	LOC100138828	similar to Uncharacterized protein C14orf102 homolog	-1.56133	0.0023303
GeneID:512686	SLC9A5	solute carrier family 9 (sodium/hydrogen exchanger), member 5	-1.56132	0.0139365
GeneID:514108	EIF4ENIF1	eukaryotic translation initiation factor 4E nuclear import factor 1	-1.56115	0.0248172
GeneID:511783	PHKB	phosphorylase kinase, beta	-1.56074	0.0033609
GeneID:618297	LOC618297	similar to high-mobility group box 2	-1.55947	0.00636706
GeneID:789626	LOC789626	similar to Signal-induced proliferation-associated 1-like protein 1 (High-risk human papilloma viruses E6 oncoproteins targeted protein 1) (E6-targeted protein 1)	-1.5592	0.0248287
GeneID:535060	SEL1L3	sel-1 suppressor of lin-12-like 3 (C. elegans)	-1.55916	0.0443021
GeneID:506873	EIF3H	eukaryotic translation initiation factor 3, subunit H	-1.55887	0.00964132
GeneID:614339	LOC614339	hypothetical protein LOC614339	-1.55885	0.0152814
GeneID:518830	TROVE2	TROVE domain family, member 2	-1.55883	0.0205876
GeneID:613886	PTPLB	protein tyrosine phosphatase-like (proline instead of catalytic arginine), member b	-1.55817	0.0168899
GeneID:613962	LOC613962	similar to olfactory receptor, family 56, subfamily A, member 3	-1.55813	0.0173753
GeneID:513193	PLSCR1	phospholipid scramblase 1	-1.55783	0.0159852
GeneID:282116	VAMP2	vesicle-associated membrane protein 2 (synaptobrevin 2)	-1.55778	0.00970337
GeneID:100126052	LOC100126052	UPF0546 membrane protein C1orf91 homolog	-1.557	0.00878513
GeneID:508208	LATS2	LATS, large tumor suppressor, homolog 2 (Drosophila)	-1.55472	0.0246817
GeneID:538800	GNPAT	glyceronephosphate O-acyltransferase	-1.55425	0.0466035
GeneID:535156	LOC535156	similar to signal peptide peptidase 3	-1.55313	0.00583415
GeneID:534366	C23H6ORF62	chromosome 6 open reading frame 62 ortholog	-1.55165	0.022224
GeneID:317748	AKR1B1	aldo-keto reductase family 1, member B1 (aldose reductase)	-1.55143	0.0481052
GeneID:540195	RNF19A	ring finger protein 19A	-1.55117	0.0216652
GeneID:780981	LOC780981	hypothetical LOC780981	-1.55055	0.0336403
GeneID:100336838	LOC100336838	zinc finger protein 160-like	-1.54853	0.00546036
GeneID:615552	MGST2	microsomal glutathione S-transferase 2	-1.54777	0.00983232
GeneID:540945	DEK	DEK oncogene	-1.54753	0.0452599
GeneID:618489	H2AFJ	H2A histone family, member J	-1.54748	0.0244784
GeneID:519422	TRIM28	tripartite motif-containing 28	-1.54747	0.00463432
GeneID:767931	NHP2L1	NHP2 non-histone chromosome protein 2-like 1 (S. cerevisiae)	-1.54719	0.0228814
GeneID:508637	SUSD4	sushi domain containing 4	-1.54589	0.0491661
GeneID:787248	SIPA1L1	signal-induced proliferation-associated 1 like 1	-1.54568	0.0465767
GeneID:540642	FBXW11	F-box and WD repeat domain containing 11	-1.54418	0.00479734
GeneID:444859	ST3GAL3	ST3 beta-galactoside alpha-2,3-sialyltransferase 3	-1.5441	0.0031207
GeneID:616784	SSBIP1	SOSS complex subunit C	-1.54388	0.024858
GeneID:534165	EIF3E	eukaryotic translation initiation factor 3, subunit E	-1.54378	0.0170129
GeneID:510029	PSMC4	proteasome (prosome, macropain) 26S subunit, ATPase, 4	-1.54369	0.0272528
GeneID:524677	LOC524677	similar to Ornithine decarboxylase antizyme 2 (ODC-Az 2) (AZ2)	-1.54349	0.0136956
GeneID:281133	ECE1	endothelin converting enzyme 1	-1.54321	0.033014
GeneID:514223	ILKAP	integrin-linked kinase-associated serine/threonine phosphatase 2C	-1.54259	0.0220247
GeneID:538490	RASSF7	Ras association (RalGDS/AF-6) domain family (N-terminal) member 7	-1.54226	0.0180563
GeneID:616694	NSDHL	NAD(P) dependent steroid dehydrogenase-like	-1.54197	0.0028554
GeneID:100336929	LOC100336929	zinc finger, AN1-type domain 6-like	-1.5406	0.0272275
GeneID:532960	KLHL8	kelch-like 8 (Drosophila)	-1.54024	0.0468336
GeneID:511415	MBTD1	mbt domain containing 1	-1.54002	0.00237347
GeneID:533481	TAT	tyrosine aminotransferase	-1.53913	0.0236773
GeneID:538792	ZNF521	zinc finger protein 521	-1.53751	0.0281041
GeneID:574091	LOC574091	nucleoside-diphosphate kinase NBR-A	-1.53709	0.0116584
GeneID:505497	QTRT1	queuine tRNA-ribosyltransferase 1	-1.53598	0.0145801
GeneID:511056	HAUS8	HAUS augmin-like complex, subunit 8	-1.53547	0.00935549
GeneID:540786	PTEN	phosphatase and tensin homolog	-1.53543	0.0457997
GeneID:515674	ZNF184	zinc finger protein 184	-1.53518	0.016035
GeneID:508224	SCG5	secretogranin V (7B2 protein)	-1.53469	0.028731
GeneID:513793	EIF3F	eukaryotic translation initiation factor 3, subunit F	-1.53351	0.0425087
GeneID:541175	DUSP10	dual specificity phosphatase 10	-1.53223	0.0332932
GeneID:281556	TUFM	Tu translation elongation factor, mitochondrial	-1.53181	0.00655359
GeneID:515573	UBE2I	ubiquitin-conjugating enzyme E2I (UBC9 homolog, yeast)	-1.53155	0.0202821
GeneID:515226	EIF3D	eukaryotic translation initiation factor 3, subunit D	-1.53108	0.0317317
GeneID:534683	COMMD1	copper metabolism (Murr1) domain containing 1	-1.53051	0.0224779
GeneID:513868	PRPF19	PRP19/PSO4 pre-mRNA processing factor 19 homolog (S. cerevisiae)	-1.52846	0.0411105
GeneID:615745	GBE1	glucan (1,4-alpha-), branching enzyme 1	-1.52844	0.0294704
GeneID:504397	CWC27	CWC27 spliceosome-associated protein homolog (S. cerevisiae)	-1.52828	0.0306288
GeneID:540507	ANGEL2	angel homolog 2 (Drosophila)	-1.52809	0.0233077
GeneID:508872	MGC139126	hypothetical LOC508872	-1.52774	0.00756908
GeneID:540393	ARHGAP12	Rho GTPase activating protein 12	-1.52711	0.0277796
GeneID:100336707	LOC100336707	nuclear receptor binding SET domain protein 1-like	-1.52587	0.0188779
GeneID:782238	HINT1	histidine triad nucleotide binding protein 1	-1.52556	0.0397546
GeneID:281816	HINT2	histidine triad nucleotide binding protein 2	-1.52504	0.0439961
GeneID:534353	YY1	YY1 transcription factor	-1.52434	0.0177127
GeneID:540263	MARCH10	membrane-associated ring finger (C3HC4) 10	-1.52395	0.0269834
GeneID:287025	GPLD1	glycosylphosphatidylinositol specific phospholipase D1	-1.52313	0.00914486
GeneID:529689	ATP11C	ATPase, class VI, type 11C	-1.52282	0.0360583
GeneID:100138954	LOC100138954	similar to ozf	-1.52271	0.00390331
GeneID:282132	ADAM10	ADAM metallopeptidase domain 10	-1.52217	0.0135335
GeneID:515080	FBXO5	F-box protein 5	-1.52067	0.013353
GeneID:528582	CCBL1	cysteine conjugate-beta lyase, cytoplasmic	-1.52059	0.0263127
GeneID:507021	SLC25A30	solute carrier family 25, member 30	-1.52001	0.00457627
GeneID:326583	UBE2D3P	similar to Putative ubiquitin-conjugating enzyme E2 D3-like protein	-1.51865	0.0319548
GeneID:507864	C10H15orf23	chromosome 15 open reading frame 23 ortholog	-1.5184	0.0327557
GeneID:504970	TMEM220	transmembrane protein 220	-1.51788	0.017074
GeneID:100125763	LOC100125763	neuronal protein 3.1	-1.51732	0.0159627
GeneID:539205	BRUNOL6	bruno-like 6, RNA binding protein (Drosophila)	-1.51707	0.0312219
GeneID:530461	LOC530461	similar to C37A2.6	-1.51563	0.0180782
GeneID:509322	PGGT1B	protein geranylgeranyltransferase type I, beta subunit	-1.51451	0.0193654
GeneID:281834	HTF9C	HpaII tiny fragments locus 9C	-1.51337	0.0480022
GeneID:781142	LOC781142	similar to MGC137215 protein	-1.51178	0.0491962
GeneID:540513	RHOBTB1	Rho-related BTB domain containing 1	-1.51169	0.0140348
GeneID:782486	COX6C	cytochrome c oxidase subunit VIc	-1.51133	0.00456132
GeneID:505229	ARID1B	AT rich interactive domain 1B (SWI1-like)	-1.51082	0.0129439
GeneID:535049	SLC4A3	solute carrier family 4, anion exchanger, member 3	-1.5104	0.00486737
GeneID:784935	LOC784935	similar to Histone acetyltransferase p300 (E1A-associated protein p300)	-1.51035	0.00283131
GeneID:507306	CAPSL	calcyphosine-like	-1.50993	0.0146935
GeneID:787129	LOC787129	similar to Glycine cleavage system H protein, mitochondrial	-1.50985	0.0484511
GeneID:617466	MRPS24	mitochondrial ribosomal protein S24	-1.50957	0.0102329
GeneID:614192	C15H11orf74	chromosome 11 open reading frame 74 ortholog	-1.50944	0.00867753
GeneID:281713	CREB1	cAMP responsive element binding protein 1	-1.50882	0.0161596
GeneID:516634	LOC516634	similar to protein tyrosine phosphatase type IVA, member 1	-1.50878	0.0185018
GeneID:282858	RAB27B	RAB27B, member RAS oncogene family	-1.50877	0.0435322
GeneID:786562	LOC786562	similar to zinc finger protein 740	-1.50824	0.00302024
GeneID:100139758	LOC100139758	similar to zinc finger protein 347	-1.50807	0.032806
GeneID:787465	LOC787465	similar to histone cluster 1, H2bd	-1.50741	0.0427709
GeneID:617210	ETFB	electron-transfer-flavoprotein, beta polypeptide	-1.50627	0.0154467
GeneID:505807	PCMTD2	protein-L-isoaspartate (D-aspartate) O-methyltransferase domain containing 2	-1.50596	0.0098112
GeneID:617849	MSRB3	methionine sulfoxide reductase B3	-1.50489	0.0139494
GeneID:538504	ZNF565	zinc finger protein 565	-1.50452	0.0382411
GeneID:512613	CDKN1B	cyclin-dependent kinase inhibitor 1B (p27, Kip1)	-1.50448	0.0260433
GeneID:508825	MRPL23	mitochondrial ribosomal protein L23	-1.5041	0.00975002
GeneID:514094	ZSWIM7	zinc finger, SWIM-type containing 7	-1.50352	0.0103259
GeneID:539654	PCDHGA2	protocadherin gamma subfamily A, 2	-1.50178	0.00987759
GeneID:532555	GOLPH3L	golgi phosphoprotein 3-like	-1.50142	0.0224917
GeneID:512330	RBM22	RNA binding motif protein 22	-1.50075	0.0344017
GeneID:100295951	LOC100295951	hypothetical protein LOC100295951	-1.5005	0.0135909
GeneID:513591	TCOF1	Treacher Collins-Franceschetti syndrome 1	1.50073	0.0436615
GeneID:533141	TBK1	TANK-binding kinase 1	1.50082	0.0373238
GeneID:100298513	LOC100298513	hypothetical protein LOC100298513	1.50086	0.0162425
GeneID:532320	WBP5	WW domain binding protein 5	1.50107	0.0390519
GeneID:767919	AAMP	angio-associated, migratory cell protein	1.50158	0.0293923
GeneID:532995	LOC532995	hypothetical protein LOC532995	1.50211	0.0188419
GeneID:616821	LOC616821	similar to midline 2 protein	1.50259	0.027689
GeneID:512883	PTPN4	protein tyrosine phosphatase, non-receptor type 4 (megakaryocyte)	1.50311	0.00764396
GeneID:618622	FTO	fat mass and obesity associated	1.50346	0.0225566
GeneID:509282	HDDC2	HD domain containing 2	1.50449	0.0367218
GeneID:780877	SNRPN	small nuclear ribonucleoprotein polypeptide N	1.50508	0.00545287
GeneID:539992	LYPLA1	lysophospholipase I	1.50527	0.0101846
GeneID:534721	DDX47	DEAD (Asp-Glu-Ala-Asp) box polypeptide 47	1.50531	0.0301735
GeneID:538919	PLEKHA8	pleckstrin homology domain containing, family A (phosphoinositide binding specific) member 8	1.50535	0.010905
GeneID:523344	ERAL1	Era G-protein-like 1 (E. coli)	1.50566	0.0432636
GeneID:533993	PSMG2	proteasome (prosome, macropain) assembly chaperone 2	1.50578	0.0153879
GeneID:514013	APBB2	amyloid beta (A4) precursor protein-binding, family B, member 2	1.50623	0.0168467
GeneID:507595	C17H12ORF65	chromosome 12 open reading frame 65 ortholog	1.50658	0.0277955
GeneID:513213	PAXIP1	PAX interacting (with transcription-activation domain) protein 1	1.50675	0.0149185
GeneID:540892	DNM1L	dynamin 1-like	1.50682	0.0174042
GeneID:509302	DNAJC21	DnaJ (Hsp40) homolog, subfamily C, member 21	1.50699	0.0371725
GeneID:100297269	LOC100297269	hypothetical protein LOC100297269	1.50785	0.00758833
GeneID:515660	NUBP2	nucleotide binding protein 2 (MinD homolog, E. coli)	1.50872	0.00677645
GeneID:537640	HUNK	hormonally up-regulated Neu-associated kinase	1.50954	0.00423265
GeneID:100336651	LOC100336651	serine/threonine protein kinase pim-3-like	1.51107	0.0144718
GeneID:613851	SLC30A7	solute carrier family 30 (zinc transporter), member 7	1.51188	0.0365299
GeneID:617080	LGI1	leucine-rich, glioma inactivated 1	1.51293	0.0140353
GeneID:510524	CTSH	cathepsin H	1.5138	0.0436558
GeneID:512866	ERBB2IP	erbb2 interacting protein	1.51502	0.0426995
GeneID:525106	C5H22orf28	chromosome 22 open reading frame 28 ortholog	1.51524	0.0408216
GeneID:534290	ANO10	anoctamin 10	1.51538	0.0128304
GeneID:533897	TAOK2	TAO kinase 2	1.5168	0.0243998
GeneID:100126271	SNAPC3	small nuclear RNA activating complex, polypeptide 3	1.51722	0.0232233
GeneID:533090	POLG	polymerase (DNA directed), gamma	1.51741	0.0190847
GeneID:515001	NAT10	N-acetyltransferase 10 (GCN5-related)	1.51758	0.0196614
GeneID:505280	USP5	ubiquitin specific peptidase 5 (isopeptidase T)	1.51821	0.0245671
GeneID:532600	TMEM165	transmembrane protein 165	1.51856	0.0156954
GeneID:768314	GPATCH4	G patch domain containing 4	1.5187	0.0424057
GeneID:510921	GTF2E2	general transcription factor IIE, polypeptide 2, beta 34kDa	1.51875	0.0406435
GeneID:281951	NT5C2	5'-nucleotidase, cytosolic II	1.51931	0.00813603
GeneID:538778	DACT1	dapper, antagonist of beta-catenin, homolog 1 (Xenopus laevis)	1.51989	0.0475948
GeneID:618400	GPT2	glutamic pyruvate transaminase (alanine aminotransferase) 2	1.52087	0.0302015
GeneID:100139864	BOSTAUV1R403	vomeronasal 1 receptor bosTauV1R403	1.52122	0.0469786
GeneID:514928	KIF1C	kinesin family member 1C	1.52209	0.0144364
GeneID:786811	LOC786811	similar to Testis-specific Y-encoded protein 1 (Cancer/testis antigen 78) (CT78)	1.52258	0.00729818
GeneID:508522	GPN1	GPN-loop GTPase 1	1.52347	0.0244571
GeneID:615374	LOC615374	similar to olfactory receptor, family 2, subfamily T, member 2	1.52367	0.00529631
GeneID:539983	S100PBP	S100P binding protein	1.52382	0.00958982
GeneID:282856	PCK2	phosphoenolpyruvate carboxykinase 2 (mitochondrial)	1.52398	0.00373984
GeneID:281660	CALD1	caldesmon 1	1.52405	0.0341739
GeneID:514809	OTUD3	OTU domain containing 3	1.5248	0.0101113
GeneID:528478	PRKCI	protein kinase C, iota	1.52527	0.00235489
GeneID:100125834	STOM	stomatin	1.52686	0.00623695
GeneID:100297334	LOC100297334	similar to armadillo repeat containing, X-linked 1	1.52824	0.00672189
GeneID:100295169	LOC100295169	hypothetical protein LOC100295169	1.52843	0.0052173
GeneID:508562	C10H14orf37	chromosome 14 open reading frame 37 ortholog	1.52845	0.0127748
GeneID:511120	FAM40A	hypothetical protein LOC511120	1.52895	0.0154178
GeneID:533245	EXOSC3	exosome component 3	1.5298	0.00791242
GeneID:100296900	LOC100296900	hypothetical protein LOC100296900	1.53035	0.0281825
GeneID:516044	NSUN2	NOP2/Sun domain family, member 2	1.53084	0.0338198
GeneID:509881	CD300LD	CD300 molecule-like family member d	1.53165	0.0050133
GeneID:514945	BMS1	BMS1 homolog, ribosome assembly protein (yeast)	1.53211	0.0221549
GeneID:493998	CRABP2	cellular retinoic acid binding protein 2	1.53288	0.0437843
GeneID:615378	RTTN	rotatin	1.53292	0.0428456
GeneID:613877	MEIS1	Meis homeobox 1	1.53328	0.0456865
GeneID:497204	UBA7	ubiquitin-like modifier activating enzyme 7	1.5343	0.00368296
GeneID:535622	MAP3K8	mitogen-activated protein kinase kinase kinase 8	1.53471	0.0145501
GeneID:512590	RECQL5	RecQ protein-like 5	1.53559	0.00368422
GeneID:100301114	LOC100301114	similar to formin binding protein 3	1.53675	0.00858645
GeneID:533058	PET112L	PET112-like (yeast)	1.53714	0.025823
GeneID:529661	TSKU	tsukushi small leucine rich proteoglycan homolog (Xenopus laevis)	1.53934	0.0444433
GeneID:535814	ZDHHC21	zinc finger, DHHC-type containing 21	1.53944	0.0443124
GeneID:531866	TTLL3	tubulin tyrosine ligase-like family, member 3	1.53968	0.0248937
GeneID:504457	NSF	N-ethylmaleimide-sensitive factor	1.54008	0.0420734
GeneID:526865	PVR	poliovirus receptor	1.54066	0.0312433
GeneID:529366	SLMAP	sarcolemma associated protein	1.54104	0.0368982
GeneID:784476	LOC784476	similar to Protein DDX26B	1.54315	0.0154272
GeneID:613524	PKIA	protein kinase (cAMP-dependent, catalytic) inhibitor alpha	1.54334	0.0147054
GeneID:539679	KPNA1	karyopherin alpha 1 (importin alpha 5)	1.54383	0.0065091
GeneID:508410	ARIH1	ariadne homolog, ubiquitin-conjugating enzyme E2 binding protein, 1 (Drosophila)	1.54461	0.00516156
GeneID:510586	PEA15	phosphoprotein enriched in astrocytes 15	1.54482	0.0327719
GeneID:532090	LMOD1	leiomodin 1 (smooth muscle)	1.54743	0.00947884
GeneID:100300556	LOC100300556	similar to cytochrome c oxidase, subunit VIIc	1.54791	0.00884889
GeneID:504220	SLC7A7	solute carrier family 7 (cationic amino acid transporter, y+ system), member 7	1.548	0.0231017
GeneID:781150	SAP30	Sin3A-associated protein, 30kDa	1.54816	0.0391054
GeneID:618474	FGF4	fibroblast growth factor 4	1.54971	0.0214458
GeneID:504806	IRG1	immunoresponsive 1 homolog (mouse)	1.55014	0.00330328
GeneID:514347	PLBD2	phospholipase B domain containing 2	1.55056	0.0170339
GeneID:506562	BZW1	basic leucine zipper and W2 domains 1	1.5513	0.0467021
GeneID:100124521	SLC25A37	solute carrier family 25, member 37	1.55181	0.00745886
GeneID:506997	GALT	galactose-1-phosphate uridylyltransferase	1.55182	0.0127954
GeneID:523609	PRELID1	PRELI domain containing 1	1.55187	0.00644971
GeneID:614220	RPS27L	ribosomal protein S27-like	1.55193	0.0107822
GeneID:505964	MYL9	myosin, light chain 9, regulatory	1.55251	0.0126256
GeneID:100139154	XPO5	exportin 5	1.55393	0.0140912
GeneID:613759	UHRF2	ubiquitin-like with PHD and ring finger domains 2	1.554	0.0148599
GeneID:505918	ZNF627	zinc finger protein 627	1.55463	0.0131288
GeneID:538609	HEYL	hairy/enhancer-of-split related with YRPW motif-like	1.55567	0.0231872
GeneID:505204	ANKIB1	ankyrin repeat and IBR domain containing 1	1.55611	0.00933078
GeneID:517133	LOC517133	similar to UPF0378 family protein KIAA0100 precursor (Breast cancer overexpressed gene 1 protein) (Antigen MLAA-22)	1.55619	0.00431992
GeneID:504757	POLRMT	polymerase (RNA) mitochondrial (DNA directed)	1.55647	0.00498867
GeneID:100337206	LOC100337206	methyl-CpG binding domain protein 2-like	1.55705	0.0240774
GeneID:529124	FLI1	Friend leukemia virus integration 1	1.5572	0.0294829
GeneID:282257	IFNAR1	interferon, alpha; receptor	1.55746	0.0168223
GeneID:614183	NUDT4	nudix (nucleoside diphosphate linked moiety X)-type motif 4	1.55747	0.00401827
GeneID:614521	RAB35	RAB35, member RAS oncogene family	1.55781	0.026289
GeneID:506018	EXOSC1	exosome component 1	1.55928	0.00780473
GeneID:100270756	LOC100270756	hypothetical protein LOC100270756	1.55979	0.0433134
GeneID:510032	TFEB	transcription factor EB	1.56011	0.00963896
GeneID:615953	CENPM	centromere protein M	1.56041	0.0259529
GeneID:504698	TFRC	transferrin receptor (p90, CD71)	1.56134	0.0115024
GeneID:281701	CNGA3	cyclic nucleotide gated channel alpha 3	1.56151	0.0442816
GeneID:510100	LOC510100	similar to Olfactory receptor 10A5 (HP3) (Olfactory receptor-like protein JCG6) (Olfactory receptor 11-403) (OR11-403)	1.56249	0.00334517
GeneID:513493	MYO9B	myosin IXB	1.56301	0.0499059
GeneID:617344	SH3BP2	SH3-domain binding protein 2	1.56388	0.0217417
GeneID:541172	ZDHHC17	zinc finger, DHHC-type containing 17	1.56498	0.0055153
GeneID:614262	VSIG4	V-set and immunoglobulin domain containing 4	1.56572	0.00773861
GeneID:100294929	LOC100294929	hypothetical protein LOC100294929	1.56575	0.0419971
GeneID:281452	RGS7	regulator of G-protein signaling 7	1.56613	0.0148581
GeneID:511225	CCDC137	coiled-coil domain containing 137	1.56721	0.0249731
GeneID:616294	PARVB	parvin, beta	1.56745	0.00636529
GeneID:617160	PXMP4	peroxisomal membrane protein 4, 24kDa	1.5687	0.0256768
GeneID:511858	NT5C3	5'-nucleotidase, cytosolic III	1.56974	0.0223457
GeneID:535449	MTFR1	mitochondrial fission regulator 1	1.57346	0.00703571
GeneID:516287	CYB5R1	cytochrome b5 reductase 1	1.5739	0.00899392
GeneID:506316	DNAJB11	DnaJ (Hsp40) homolog, subfamily B, member 11	1.57464	0.0181063
GeneID:616148	LBH	limb bud and heart development homolog (mouse)	1.57585	0.00486241
GeneID:616129	HOXB2	homeobox B2	1.57631	0.0016889
GeneID:518021	ACER1	alkaline ceramidase 1	1.57664	0.0389559
GeneID:521650	ADPRHL2	ADP-ribosylhydrolase like 2	1.57713	0.0167225
GeneID:286764	PARP1	poly (ADP-ribose) polymerase 1	1.57835	0.0212742
GeneID:281229	HPRT1	hypoxanthine phosphoribosyltransferase 1	1.57907	0.00328298
GeneID:614512	FANCL	Fanconi anemia, complementation group L	1.57918	0.00448569
GeneID:282006	PROS1	protein S (alpha)	1.5794	0.0143264
GeneID:534006	FAM53C	family with sequence similarity 53, member C	1.57949	0.00306235
GeneID:510998	MPP1	membrane protein, palmitoylated 1, 55kDa	1.58129	0.0227745
GeneID:616476	HNRNPUL2	heterogeneous nuclear ribonucleoprotein U-like 2	1.58177	0.00612641
GeneID:513208	WDR61	WD repeat domain 61	1.58194	0.013715
GeneID:281445	RCN1	reticulocalbin 1, EF-hand calcium binding domain	1.58358	0.0123663
GeneID:615008	LOC615008	similar to HCV F-transactivated protein 1	1.58537	0.0294293
GeneID:534830	SCLT1	sodium channel and clathrin linker 1	1.58581	0.00874
GeneID:511970	QRICH1	glutamine-rich 1	1.58637	0.0112837
GeneID:532684	LOXL2	lysyl oxidase-like 2	1.58666	0.0352063
GeneID:514221	COQ10B	coenzyme Q10 homolog B (S. cerevisiae)	1.58668	0.0315892
GeneID:281157	FDX1	ferredoxin 1	1.58965	0.00950864
GeneID:784353	ATAD3B	ATPase family, AAA domain containing 3B	1.59035	0.0261007
GeneID:767977	BRP44L	brain protein 44-like	1.59134	0.00597196
GeneID:506212	CWF19L1	CWF19-like 1, cell cycle control (S. pombe)	1.59158	0.00980321
GeneID:538444	SET	SET nuclear oncogene	1.59171	0.0156582
GeneID:614774	C6H4orf34	chromosome 4 open reading frame 34 ortholog	1.59187	0.0181058
GeneID:100139916	LOC100139916	similar to interleukin 32	1.59294	0.00617876
GeneID:513829	EIF2AK4	eukaryotic translation initiation factor 2 alpha kinase 4	1.5932	0.0138674
GeneID:783540	ZNF564	zinc finger protein 564	1.59411	0.0238818
GeneID:515576	DCHS1	dachsous 1 (Drosophila)	1.5946	0.0448827
GeneID:522917	RIOK3	RIO kinase 3 (yeast)	1.59469	0.00401039
GeneID:613956	LOC613956	similar to Chaperonin containing TCP1, subunit 8 (theta)	1.59519	0.0283249
GeneID:100140797	LOC100140797	similar to Uncharacterized protein C18orf8 (Colon cancer-associated protein Mic1) (Mic-1)	1.59535	0.0266552
GeneID:515890	URM1	ubiquitin related modifier 1 homolog (S. cerevisiae)	1.59564	0.0335345
GeneID:767833	FBLIM1	filamin binding LIM protein 1	1.59571	0.0343839
GeneID:282258	IFNAR2	interferon (alpha, beta and omega) receptor 2	1.59607	0.00857402
GeneID:338068	ACVR1	activin A receptor, type I	1.59608	0.00569357
GeneID:533219	ACTC1	actin, alpha, cardiac muscle 1	1.59779	0.0450063
GeneID:783451	BEX4	brain expressed, X-linked 4	1.5979	0.0374004
GeneID:537914	TMPRSS3	transmembrane protease, serine 3	1.59793	0.0217509
GeneID:504492	SNAI1	snail homolog 1 (Drosophila)	1.59862	0.0136496
GeneID:510058	MRPL27	mitochondrial ribosomal protein L27	1.59895	0.0253751
GeneID:281080	CLTC	clathrin, heavy chain (Hc)	1.59998	0.0427504
GeneID:522269	ACTN4	actinin, alpha 4	1.60103	0.00307827
GeneID:506626	RTN4IP1	reticulon 4 interacting protein 1	1.60109	0.0030164
GeneID:505213	HSDL1	hydroxysteroid dehydrogenase like 1	1.60123	0.00497634
GeneID:529762	TMEM126A	transmembrane protein 126A	1.60266	0.0329971
GeneID:785152	PRICKLE1	prickle homolog 1 (Drosophila)	1.60314	0.016614
GeneID:540329	PPM1K	protein phosphatase 1K (PP2C domain containing)	1.60328	0.00455701
GeneID:783104	HPS3	Hermansky-Pudlak syndrome 3	1.60351	0.00180806
GeneID:281908	MFAP5	microfibrillar associated protein 5	1.60526	0.00128265
GeneID:614342	CDC16	cell division cycle 16 homolog (S. cerevisiae)	1.60736	0.0141928
GeneID:516769	A2ML1	alpha-2-macroglobulin-like 1	1.60848	0.0139756
GeneID:540348	ELOVL1	elongation of very long chain fatty acids (FEN1/Elo2, SUR4/Elo3, yeast)-like 1	1.60848	0.036722
GeneID:539923	ZNF644	zinc finger protein 644	1.60882	0.0235043
GeneID:100297243	LOC100297243	hypothetical protein LOC100297243	1.60999	0.0119514
GeneID:100336560	LOC100336560	Wiskott-Aldrich syndrome protein-like	1.61025	0.00558118
GeneID:786013	AATF	apoptosis antagonizing transcription factor	1.61185	0.00189942
GeneID:539055	TSPAN14	tetraspanin 14	1.61193	0.00319998
GeneID:539353	HEATR3	HEAT repeat containing 3	1.61214	0.0280368
GeneID:528288	GIMAP6	GTPase, IMAP family member 6	1.61322	0.0158313
GeneID:505313	CCT2	chaperonin containing TCP1, subunit 2 (beta)	1.61417	0.0150773
GeneID:522230	C13H20ORF7	chromosome 20 open reading frame 7 ortholog	1.61662	0.0290392
GeneID:506271	USP50	ubiquitin specific peptidase 50	1.61697	0.00943504
GeneID:515291	RMND5B	required for meiotic nuclear division 5 homolog B (S. cerevisiae)	1.61761	0.00390107
GeneID:286885	UQCRQ	low molecular mass ubiquinone-binding protein (9.5kD)	1.61861	0.010456
GeneID:531137	LGALS3BP	lectin, galactoside-binding, soluble, 3 binding protein	1.62052	0.0311845
GeneID:522029	RPL7L1	ribosomal protein L7-like 1	1.62067	0.0245584
GeneID:783525	ATPGD1	ATP-grasp domain containing 1	1.62101	0.00178032
GeneID:509502	PTCD3	Pentatricopeptide repeat domain 3	1.62126	0.00981698
GeneID:522670	RELB	v-rel reticuloendotheliosis viral oncogene homolog B	1.62138	0.00288197
GeneID:532848	LOC532848	similar to hCG2036584	1.62187	0.0072546
GeneID:533323	PDE3B	phosphodiesterase 3B, cGMP-inhibited	1.62189	0.00695991
GeneID:539209	LOC539209	similar to Dapper homolog 3 (Antagonist of beta-catenin Dapper homolog 3) (Arginine-rich region 1 protein)	1.62263	0.00247597
GeneID:508378	LGP2	RNA helicase LGP2	1.6255	0.00656324
GeneID:535390	PPME1	protein phosphatase methylesterase 1	1.62581	0.00256583
GeneID:537395	DDX23	DEAD (Asp-Glu-Ala-Asp) box polypeptide 23	1.62589	0.00363155
GeneID:511210	TSR2	TSR2, 20S rRNA accumulation, homolog (S. cerevisiae)	1.62671	0.00589542
GeneID:100140337	LOC100140337	hypothetical protein LOC100140337	1.62694	0.00845356
GeneID:526867	PDCD11	programmed cell death 11	1.62885	0.00644
GeneID:100337293	LOC100337293	ankyrin repeat domain 26-like	1.62887	0.0105814
GeneID:531564	SLC29A2	solute carrier family 29 (nucleoside transporters), member 2	1.62959	0.00842021
GeneID:514372	MAGED2	melanoma antigen family D, 2	1.63054	0.00508933
GeneID:281047	CCT8	chaperonin containing TCP1, subunit 8 (theta)	1.63251	0.0352898
GeneID:505642	GSTO1	glutathione S-transferase omega 1	1.63336	0.0162373
GeneID:519030	SPIRE1	spire homolog 1 (Drosophila)	1.63357	0.044943
GeneID:508629	ALDH2	aldehyde dehydrogenase 2 family (mitochondrial)	1.6337	0.00145123
GeneID:509186	TKTL2	transketolase-like 2	1.63387	0.00248551
GeneID:281476	SARS	seryl-tRNA synthetase	1.63393	0.00101657
GeneID:506250	HCCS	holocytochrome c synthase	1.63624	0.0192701
GeneID:514220	TMEM184B	transmembrane protein 184B	1.63661	0.00263523
GeneID:510366	NIN	ninein (GSK3B interacting protein)	1.63846	0.0242656
GeneID:512872	RASAL1	RAS protein activator like 1 (GAP1 like)	1.6386	0.0236049
GeneID:539611	RNF26	ring finger protein 26	1.63868	0.0180291
GeneID:529002	TBC1D24	TBC1 domain family, member 24	1.6401	0.0272858
GeneID:615553	RMI2	chromosome 16 open reading frame 75 ortholog	1.64062	0.00574831
GeneID:514902	VASP	vasodilator-stimulated phosphoprotein	1.64088	0.0388698
GeneID:514521	TBC1D9B	TBC1 domain family, member 9B (with GRAM domain)	1.64102	0.00416818
GeneID:282021	PTGIS	prostaglandin I2 (prostacyclin) synthase	1.64133	0.0156606
GeneID:616926	ESAM	endothelial cell adhesion molecule	1.64142	0.00259653
GeneID:100313446	MIR2404-2	microRNA mir-2404-2	1.64319	0.0163499
GeneID:538967	CDC42EP3	CDC42 effector protein (Rho GTPase binding) 3	1.64353	0.0455338
GeneID:281311	MSR1	macrophage scavenger receptor 1	1.64393	0.00541936
GeneID:507141	LOC507141	CE5 protein-like	1.64526	0.00744776
GeneID:505025	ID2	inhibitor of DNA binding 2, dominant negative helix-loop-helix protein	1.64956	0.0105298
GeneID:533903	LOC533903	hypothetical LOC533903	1.6497	0.0274174
GeneID:518622	CSE1L	CSE1 chromosome segregation 1-like (yeast)	1.65112	0.00800382
GeneID:540426	MSN	moesin	1.65135	0.0106264
GeneID:281534	TLR2	toll-like receptor 2	1.65241	0.00907462
GeneID:618286	TBC1D14	TBC1 domain family, member 14	1.65428	0.00803544
GeneID:767982	USMG5	up-regulated during skeletal muscle growth 5 homolog (mouse)	1.65733	0.00881538
GeneID:614472	POLR2I	polymerase (RNA) II (DNA directed) polypeptide I, 14.5kDa	1.65752	0.0066271
GeneID:512656	VPS13B	vacuolar protein sorting 13 homolog B (yeast)	1.659	0.00784764
GeneID:533248	CCDC88A	coiled-coil domain containing 88A	1.66025	0.00700848
GeneID:618198	SDC3	syndecan 3	1.66055	0.00980581
GeneID:783374	N6AMT2	N-6 adenine-specific DNA methyltransferase 2 (putative)	1.66478	0.0108961
GeneID:508652	RFC2	replication factor C (activator 1) 2, 40kDa	1.66492	0.00815765
GeneID:540681	WDHD1	WD repeat and HMG-box DNA binding protein 1	1.66545	0.00173559
GeneID:541040	SEC63	SEC63 homolog (S. cerevisiae)	1.66644	0.00121747
GeneID:540664	TNC	tenascin C	1.66659	0.015857
GeneID:539728	MOCS3	molybdenum cofactor synthesis 3	1.66721	0.0108042
GeneID:505300	SMPDL3A	sphingomyelin phosphodiesterase, acid-like 3A	1.66726	0.00278375
GeneID:100336978	LOC100336978	rCG36889-like	1.66768	0.00589399
GeneID:404156	CD63	CD63 molecule	1.66885	0.019186
GeneID:444990	EIF5A	eukaryotic translation initiation factor 5A	1.66927	0.0375872
GeneID:281061	CDK1	cyclin-dependent kinase 1	1.67017	0.0389802
GeneID:506546	DZIP1	DAZ interacting protein 1	1.67039	0.00972691
GeneID:532337	GSPT1	G1 to S phase transition 1	1.67081	0.00887191
GeneID:616742	EFNA5	ephrin-A5	1.67084	0.00433032
GeneID:540159	ANKLE2	ankyrin repeat and LEM domain containing 2	1.67137	0.00751648
GeneID:522006	ACAA2	acetyl-Coenzyme A acyltransferase 2	1.67215	0.0141311
GeneID:505648	PGM3	phosphoglucomutase 3	1.67218	0.0104929
GeneID:513520	ATP6AP2	ATPase, H+ transporting, lysosomal accessory protein 2	1.6729	0.0138265
GeneID:100297121	LOC100297121	similar to upregulated during skeletal muscle growth 5	1.67394	0.0066891
GeneID:520588	LOC520588	similar to chromosome 1 open reading frame 9	1.67466	0.0481725
GeneID:514865	CHKA	choline kinase alpha	1.67522	0.0172332
GeneID:521326	HMCN1	hemicentin 1	1.67522	0.00404816
GeneID:514742	SRPX2	sushi-repeat-containing protein, X-linked 2	1.6763	0.0391887
GeneID:617083	UBE2F	ubiquitin-conjugating enzyme E2F (putative)	1.67698	0.00877468
GeneID:518785	LOC518785	similar to ATPase family AAA domain-containing protein 2B	1.67712	0.00521033
GeneID:511644	TPMT	thiopurine S-methyltransferase	1.67823	0.0468082
GeneID:513785	GABBR1	gamma-aminobutyric acid (GABA) B receptor, 1	1.67973	0.00852494
GeneID:531659	C1QTNF3	C1q and tumor necrosis factor related protein 3	1.68096	0.0494144
GeneID:540069	CIAO1	cytosolic iron-sulfur protein assembly 1 homolog (S. cerevisiae)	1.68222	0.00902197
GeneID:282049	NMT2	N-myristoyltransferase 2	1.68271	0.0091309
GeneID:522919	GNPDA1	glucosamine-6-phosphate deaminase 1	1.68301	0.00441884
GeneID:282483	SLC34A1	solute carrier family 34 (sodium phosphate), member 1	1.68318	0.017155
GeneID:508714	C25H16ORF42	chromosome 16 open reading frame 42 ortholog	1.68329	0.0062303
GeneID:533444	LOC533444	similar to gemin 5	1.68417	0.0128858
GeneID:615847	FAM33A	family with sequence similarity 33, member A	1.68539	0.0189502
GeneID:537459	RIN2	Ras and Rab interactor 2	1.68579	0.0210137
GeneID:533382	PKNOX1	PBX/knotted 1 homeobox 1	1.68642	0.00849374
GeneID:783642	RILP	Rab interacting lysosomal protein	1.69101	0.00580652
GeneID:533137	SLC9A6	solute carrier family 9 (sodium/hydrogen exchanger), member 6	1.69164	0.0100005
GeneID:511008	EDEM1	ER degradation enhancer, mannosidase alpha-like 1	1.69165	0.0188637
GeneID:533847	ZNF532	zinc finger protein 532	1.69264	0.00697176
GeneID:789410	XRCC2	X-ray repair complementing defective repair in Chinese hamster cells 2	1.69358	0.00451045
GeneID:532401	ZNF281	zinc finger protein 281	1.69366	0.006995
GeneID:281250	IL1A	interleukin 1, alpha	1.69389	0.00399474
GeneID:511699	CLCN4	chloride channel 4	1.69545	0.0131906
GeneID:616553	PFDN1	prefoldin subunit 1	1.69617	0.00473575
GeneID:514210	MAP3K11	mitogen-activated protein kinase kinase kinase 11	1.69617	0.00192262
GeneID:282516	RAP1GDS1	RAP1, GTP-GDP dissociation stimulator 1	1.69625	0.0222106
GeneID:360192	AURKB	aurora kinase B	1.69877	0.0383356
GeneID:508373	RAB2A	RAB2A, member RAS oncogene family	1.70008	0.00396525
GeneID:506107	BAG2	BCL2-associated athanogene 2	1.70171	0.00371017
GeneID:615059	SLC6A4	solute carrier family 6 (neurotransmitter transporter, serotonin), member 4	1.70172	0.0499491
GeneID:404143	GHITM	growth hormone inducible transmembrane protein	1.70565	0.0039088
GeneID:507675	SDAD1	SDA1 domain containing 1	1.70771	0.0228716
GeneID:505066	TBCE	tubulin folding cofactor E	1.70841	0.00446779
GeneID:100301467	LOC100301467	similar to P300/CBP Associated Factor homolog family member (pcaf-1)	1.70896	0.0261006
GeneID:614818	C5H12orf50	chromosome 12 open reading frame 50 ortholog	1.71006	0.031518
GeneID:526888	EPM2A	epilepsy, progressive myoclonus type 2A, Lafora disease (laforin)	1.71101	0.00128279
GeneID:497015	TPM2	tropomyosin 2 (beta)	1.71108	0.0114028
GeneID:100336946	LOC100336946	G-protein coupled receptor 39-like	1.71152	0.00192512
GeneID:519280	GPX6	glutathione peroxidase 6	1.7121	0.00580022
GeneID:100336519	LOC100336519	FIP1L1 protein-like	1.71468	0.0121916
GeneID:281760	FABP5	fatty acid binding protein 5 (psoriasis-associated)	1.71697	0.0213057
GeneID:514706	DBNL	drebrin-like	1.7171	0.0025091
GeneID:507899	CBARA1	calcium binding atopy-related autoantigen 1	1.71796	0.0314647
GeneID:504954	FILIP1L	filamin A interacting protein 1-like	1.71866	0.0176014
GeneID:533578	NUDT22	nudix (nucleoside diphosphate linked moiety X)-type motif 22	1.71981	0.0087557
GeneID:506329	ALDH16A1	aldehyde dehydrogenase 16 family, member A1	1.71999	0.0111461
GeneID:338039	CASP4	caspase 4, apoptosis-related cysteine peptidase	1.72004	0.0211442
GeneID:513267	DSTN	destrin (actin depolymerizing factor)	1.72026	0.0013252
GeneID:507149	CDK8	cyclin-dependent kinase 8	1.72026	0.027533
GeneID:506421	NOP16	NOP16 nucleolar protein homolog (yeast)	1.72191	0.0116453
GeneID:514462	CDO1	cysteine dioxygenase, type I	1.72377	0.00953425
GeneID:533057	IARS2	isoleucyl-tRNA synthetase 2, mitochondrial	1.72423	0.000954567
GeneID:509599	NUFIP1	nuclear fragile X mental retardation protein interacting protein 1	1.72538	0.00410978
GeneID:519037	PLCE1	phospholipase C, epsilon 1	1.72594	0.00158432
GeneID:528839	MAPRE3	microtubule-associated protein, RP/EB family, member 3	1.72703	0.00786493
GeneID:281581	YARS	tyrosyl-tRNA synthetase	1.72714	0.00795539
GeneID:509037	TMX1	thioredoxin-related transmembrane protein 1	1.72801	0.0097866
GeneID:540641	CCRN4L	CCR4 carbon catabolite repression 4-like (S. cerevisiae)	1.72822	0.00967498
GeneID:783570	LOC783570	similar to NEFA-interacting nuclear protein NIP30	1.72874	0.019465
GeneID:514399	NDRG3	NDRG family member 3	1.72928	0.0301884
GeneID:524743	GTPBP4	GTP binding protein 4	1.73205	0.0347228
GeneID:534751	HSPA14	heat shock 70kDa protein 14	1.7328	0.0109964
GeneID:327716	GATA4	GATA binding protein 4	1.73536	0.0159221
GeneID:538743	USP8	ubiquitin specific peptidase 8	1.7356	0.00463335
GeneID:511612	SEPT2	septin 2	1.73709	0.00149152
GeneID:615873	MRPL48	mitochondrial ribosomal protein L48	1.73734	0.00391209
GeneID:768057	HIGD1D	HIG1 domain family, member 1D	1.73991	0.0214971
GeneID:525619	DKC1	dyskeratosis congenita 1, dyskerin	1.74092	0.00257601
GeneID:534625	CUEDC1	CUE domain containing 1	1.74241	0.00429958
GeneID:615936	AUTS2	autism susceptibility candidate 2	1.74244	0.00965702
GeneID:539374	LOC539374	similar to Family with sequence similarity 43, member A	1.74288	0.0048287
GeneID:444874	UBC	ubiquitin C	1.74339	0.0363834
GeneID:100294816	LOC100294816	hypothetical protein LOC100294816	1.74427	0.0108226
GeneID:539464	PCDH18	protocadherin 18	1.74428	0.00901068
GeneID:507824	LRRC8E	leucine rich repeat containing 8 family, member E	1.7459	0.0251268
GeneID:786966	LOC786966	similar to rCG59523	1.74751	0.0116669
GeneID:514991	ABCE1	ATP-binding cassette, sub-family E (OABP), member 1	1.74762	0.0445378
GeneID:616675	NOP10	NOP10 ribonucleoprotein homolog (yeast)	1.74766	0.0281724
GeneID:509626	NSMAF	neutral sphingomyelinase (N-SMase) activation associated factor	1.74901	0.000379964
GeneID:282446	IDH3A	isocitrate dehydrogenase 3 (NAD+) alpha	1.74924	0.0203759
GeneID:508510	SCAMP5	secretory carrier membrane protein 5	1.7493	0.000422182
GeneID:615271	LOC615271	similar to heterogeneous nuclear ribonucleoprotein A3	1.75059	0.00180246
GeneID:100299249	LOC100299249	similar to interleukin 3 receptor, alpha	1.75106	0.0173468
GeneID:515499	PCNA	proliferating cell nuclear antigen	1.75202	0.00220524
GeneID:787749	LOC787749	hypothetical LOC787749	1.75427	0.00590562
GeneID:541085	LONP2	lon peptidase 2, peroxisomal	1.75543	0.0016662
GeneID:539953	LOC539953	similar to Denticleless protein homolog (Lethal(2) denticleless protein homolog) (Ddb1- and Cul4-associated factor 2) (Retinoic acid-regulated nuclear matrix-associated protein)	1.75843	0.0426834
GeneID:533277	TMED6	transmembrane emp24 protein transport domain containing 6	1.76105	0.0179472
GeneID:616874	CENPQ	centromere protein Q	1.76199	0.00219178
GeneID:511197	METTL1	methyltransferase like 1	1.76316	0.0403796
GeneID:506131	CTPS	CTP synthase	1.76345	0.00228371
GeneID:505708	PRKCD	protein kinase C, delta	1.76452	0.0338295
GeneID:520757	RNF10	ring finger protein 10	1.76457	0.0139308
GeneID:514946	HTRA4	HtrA serine peptidase 4	1.76506	0.0130406
GeneID:528990	RRP12	ribosomal RNA processing 12 homolog (S. cerevisiae)	1.76622	0.0141271
GeneID:617631	LOC617631	similar to Uncharacterized protein C10orf88	1.76793	0.00312886
GeneID:507165	HSPH1	heat shock 105kDa/110kDa protein 1	1.7682	0.0369762
GeneID:338037	MYLK	myosin light chain kinase	1.7696	0.0338553
GeneID:505908	PDGFA	platelet-derived growth factor alpha polypeptide	1.77103	0.0406516
GeneID:539145	OTUD5	OTU domain containing 5	1.77136	0.0259809
GeneID:531382	METTL14	methyltransferase like 14	1.77212	0.0013365
GeneID:533203	MMP19	matrix metallopeptidase 19	1.773	0.029885
GeneID:617564	DHDH	dihydrodiol dehydrogenase (dimeric)	1.77497	0.000824117
GeneID:522429	ANKRD40	ankyrin repeat domain 40	1.77595	0.00708785
GeneID:512902	CRAT	carnitine acetyltransferase	1.77601	0.0172657
GeneID:536092	PTPRM	protein tyrosine phosphatase, receptor type, M	1.77676	0.00718771
GeneID:530407	NETO1	neuropilin (NRP) and tolloid (TLL)-like 1	1.77853	0.0185679
GeneID:399560	MRPL12	mitochondrial ribosomal protein L12	1.77934	0.017582
GeneID:532719	GDPD5	glycerophosphodiester phosphodiesterase domain containing 5	1.78047	0.0132789
GeneID:507695	LOC507695	hypothetical LOC507695	1.78182	0.0359643
GeneID:338050	SERPINA5	serpin peptidase inhibitor, clade A (alpha-1 antiproteinase, antitrypsin), member 5	1.78367	0.0165509
GeneID:538649	FAM60A	family with sequence similarity 60, member A	1.78382	0.0275025
GeneID:781499	LOC781499	similar to heterogeneous nuclear ribonucleoprotein A3	1.78427	0.0218243
GeneID:508082	RDH13	retinol dehydrogenase 13 (all-trans/9-cis)	1.78637	0.0063789
GeneID:513622	MRPL51	mitochondrial ribosomal protein L51	1.78772	0.00199475
GeneID:616748	TRAPPC2	trafficking protein particle complex 2	1.789	0.00204068
GeneID:280808	GPI	glucose phosphate isomerase	1.78901	0.0475638
GeneID:615095	KHDRBS3	KH domain containing, RNA binding, signal transduction associated 3	1.78918	0.00209054
GeneID:508683	PFKL	phosphofructokinase, liver	1.7909	0.0254662
GeneID:768234	CSNK1E	casein kinase 1, epsilon	1.79116	0.00102058
GeneID:787004	SMAGP	small cell adhesion glycoprotein	1.79138	0.00581834
GeneID:100298830	LOC100298830	similar to pseudoautosomal GTP-binding protein-like protein	1.79212	0.00105498
GeneID:524645	DCAF6	DDB1 and CUL4 associated factor 6	1.79333	0.0103026
GeneID:326579	BZW2	basic leucine zipper and W2 domains 2	1.79454	0.0267163
GeneID:514432	BRMS1L	breast cancer metastasis-suppressor 1-like	1.79831	0.0100957
GeneID:511350	CC2D1B	coiled-coil and C2 domain containing 1B	1.79858	0.00871603
GeneID:780807	FXYD3	FXYD domain containing ion transport regulator 3	1.79861	0.0179533
GeneID:616906	EIF4E3	eukaryotic translation initiation factor 4E family member 3	1.79939	0.000864279
GeneID:282883	CTSD	cathepsin D	1.80103	0.0273554
GeneID:504842	SEC11C	SEC11 homolog C (S. cerevisiae)	1.80226	0.0186866
GeneID:511883	ANKRD13A	ankyrin repeat domain 13A	1.80249	0.014664
GeneID:782966	TUBA3D	similar to mCG18413	1.80492	0.0354142
GeneID:511984	SFMBT1	Scm-like with four mbt domains 1	1.80938	0.0145303
GeneID:526824	ATM	ataxia telangiectasia mutated	1.80954	0.00623318
GeneID:507197	SHMT2	serine hydroxymethyltransferase 2 (mitochondrial)	1.81372	0.00544072
GeneID:515375	NAAA	N-acylethanolamine acid amidase	1.81509	0.0195327
GeneID:783257	ABCB6	ATP-binding cassette, sub-family B (MDR/TAP), member 6	1.81573	0.00624566
GeneID:510865	TUBGCP4	tubulin, gamma complex associated protein 4	1.81607	0.029217
GeneID:504367	MCM4	minichromosome maintenance complex component 4	1.81702	0.0162972
GeneID:614959	SEL1L	sel-1 suppressor of lin-12-like (C. elegans)	1.82105	0.000286968
GeneID:520669	ESYT1	extended synaptotagmin-like protein 1	1.82235	0.00991133
GeneID:532460	ZNF691	zinc finger protein 691	1.82382	0.00359733
GeneID:615893	CYBASC3	cytochrome b, ascorbate dependent 3	1.82397	0.00841225
GeneID:616379	SEPN1	selenoprotein N, 1	1.82423	0.0151428
GeneID:281854	IKBKB	inhibitor of kappa light polypeptide gene enhancer in B-cells, kinase beta	1.82532	0.0010153
GeneID:520842	KLF4	Kruppel-like factor 4 (gut)	1.82573	0.0155308
GeneID:534237	RAB40B	RAB40B, member RAS oncogene family	1.82813	0.000241096
GeneID:513678	CHEK1	CHK1 checkpoint homolog (S. pombe)	1.83039	0.0139257
GeneID:541211	DIXDC1	DIX domain containing 1	1.83053	0.00204044
GeneID:510489	SH3KBP1	SH3-domain kinase binding protein 1	1.83083	0.00986825
GeneID:317704	SLCO2B1	solute carrier organic anion transporter family, member 2B1	1.8336	0.0006121
GeneID:282104	TUFT1	tuftelin 1	1.83386	0.0130773
GeneID:540722	ADAMTS6	ADAM metallopeptidase with thrombospondin type 1 motif, 6	1.83401	0.0208151
GeneID:538357	LOC538357	similar to glutamyl-prolyl tRNA synthetase	1.83556	0.000625121
GeneID:614773	ZFP36L1	zinc finger protein 36, C3H type-like 1	1.83563	0.0239159
GeneID:281935	MYO10	myosin X	1.83597	0.0103028
GeneID:509796	DPYSL3	dihydropyrimidinase-like 3	1.83796	0.023962
GeneID:535315	FAM73B	hypothetical protein LOC535315	1.8387	0.000300731
GeneID:526377	GMNN	geminin, DNA replication inhibitor	1.83956	0.0185117
GeneID:615215	MAPKAPK3	mitogen-activated protein kinase-activated protein kinase 3	1.84268	0.0374934
GeneID:510967	CTSW	cathepsin W	1.84316	0.00949212
GeneID:282142	ANXA11	annexin A11	1.84423	0.00513665
GeneID:616799	GINS4	GINS complex subunit 4 (Sld5 homolog)	1.84443	0.00337705
GeneID:514529	IL27RA	interleukin 27 receptor, alpha	1.8451	0.0258728
GeneID:618428	CACYBP	calcyclin binding protein	1.8455	0.00773372
GeneID:505224	ATP6V0E2	ATPase, H+ transporting V0 subunit e2	1.85091	0.00122227
GeneID:510832	CD1E	CD1e molecule	1.85129	0.027377
GeneID:535188	CARD10	caspase recruitment domain family, member 10	1.85131	0.00160509
GeneID:509367	CLEC14A	C-type lectin domain family 14, member A	1.85309	0.010426
GeneID:509585	CXCR7	chemokine (C-X-C motif) receptor 7	1.85423	0.0214497
GeneID:280701	PPA1	pyrophosphatase (inorganic) 1	1.85486	0.0354717
GeneID:281725	CRYL1	crystallin, lambda 1	1.85756	0.00860524
GeneID:507631	TYMS	thymidylate synthetase	1.85848	0.00666309
GeneID:515580	GRPEL1	GrpE-like 1, mitochondrial (E. coli)	1.85935	0.02571
GeneID:281595	ACTG2	actin, gamma 2, smooth muscle, enteric	1.86079	0.0114985
GeneID:510087	LOC510087	similar to LOC508140	1.86104	0.0432818
GeneID:614275	MOBKL2C	MOB1, Mps One Binder kinase activator-like 2C (yeast)	1.8622	0.000175245
GeneID:281597	ACTR3	ARP3 actin-related protein 3 homolog (yeast)	1.86241	0.00349886
GeneID:538384	PRDM1	PR domain containing 1, with ZNF domain	1.86261	0.0421415
GeneID:507240	PRPF38A	PRP38 pre-mRNA processing factor 38 (yeast) domain containing A	1.86302	0.00206624
GeneID:613464	LOC613464	similar to Interferon-inducible protein	1.86387	0.0137641
GeneID:515039	CCDC88C	coiled-coil domain containing 88C	1.86393	0.0306453
GeneID:539755	FAM20B	family with sequence similarity 20, member B	1.86514	0.00336175
GeneID:529876	WDR37	WD repeat domain 37	1.86528	0.0022921
GeneID:359716	DNMT3A	DNA (cytosine-5-)-methyltransferase 3 alpha	1.86584	0.00161018
GeneID:767843	POLR3H	polymerase (RNA) III (DNA directed) polypeptide H (22.9kD)	1.86598	0.0239403
GeneID:534630	LOC534630	similar to RNA binding motif protein, X-linked 2	1.86662	0.000177246
GeneID:538826	SSFA2	sperm specific antigen 2	1.86795	0.0148523
GeneID:286811	EIF6	eukaryotic translation initiation factor 6	1.86845	0.00304766
GeneID:507983	LOC507983	similar to KIAA1728 protein	1.86896	0.00234989
GeneID:534896	CEP350	centrosomal protein 350kDa	1.87224	0.0066843
GeneID:617420	ISG12(B)	similar to TLH29 protein precursor	1.87246	0.0279305
GeneID:100296722	LOC100296722	similar to upregulated during skeletal muscle growth 5	1.87349	0.000889893
GeneID:281719	CRYAB	crystallin, alpha B	1.87447	0.0129794
GeneID:536763	EGLN2	egl nine homolog 2 (C. elegans)	1.87504	0.00949311
GeneID:512719	SH3GL1	SH3-domain GRB2-like 1	1.87712	0.00347657
GeneID:100296271	LOC100296271	similar to ELAV-like 2	1.87764	0.0328374
GeneID:515469	FRMD8	FERM domain containing 8	1.87824	0.0033726
GeneID:540026	LOC540026	similar to Rho guanine nucleotide exchange factor (GEF) 17	1.87993	0.0307433
GeneID:504499	NDRG1	N-myc downstream regulated 1	1.88035	0.00169767
GeneID:781667	LOC781667	similar to NEPH1 protein	1.88172	0.0242818
GeneID:784133	RAP2B	RAP2B, member of RAS oncogene family	1.88194	0.0183511
GeneID:528593	CD5L	CD5 molecule-like	1.88215	0.0188799
GeneID:523752	IDE	insulin-degrading enzyme	1.88573	0.0108623
GeneID:280948	TTR	transthyretin	1.88817	0.0417688
GeneID:100313097	MIR220C-1	microRNA mir-220c-1	1.89266	0.0272574
GeneID:526370	LENG8	leukocyte receptor cluster (LRC) member 8	1.89458	0.00724079
GeneID:538671	SUPT6H	suppressor of Ty 6 homolog (S. cerevisiae)	1.89769	0.0120544
GeneID:508728	DDX56	DEAD (Asp-Glu-Ala-Asp) box polypeptide 56	1.89813	0.00229731
GeneID:616676	GALM	galactose mutarotase (aldose 1-epimerase)	1.89953	0.00063171
GeneID:506205	MGC138976	hypothetical LOC506205	1.90071	0.0299897
GeneID:512525	EFHA1	EF-hand domain family, member A1	1.90073	0.00133758
GeneID:513462	SIDT2	SID1 transmembrane family, member 2	1.90149	0.00673766
GeneID:534510	TRIM3	tripartite motif-containing 3	1.90177	0.00235114
GeneID:511566	EFEMP1	EGF-containing fibulin-like extracellular matrix protein 1	1.9024	0.0214601
GeneID:286842	BASP1	brain abundant, membrane attached signal protein 1	1.90259	0.0339726
GeneID:532072	AKAP1	A kinase (PRKA) anchor protein 1	1.9042	0.00134846
GeneID:509920	LSM7	LSM7 homolog, U6 small nuclear RNA associated (S. cerevisiae)	1.90494	0.00946091
GeneID:533908	RPS6KA1	ribosomal protein S6 kinase, 90kDa, polypeptide 1	1.90655	0.030511
GeneID:540744	ZYG11B	zyg-11 homolog B (C. elegans)	1.90658	0.00139344
GeneID:538086	CAND1	cullin-associated and neddylation-dissociated 1	1.91102	0.00405402
GeneID:534900	TUBA3E	tubulin, alpha 3e	1.91223	0.0107387
GeneID:507537	SPARCL1	SPARC-like 1 (hevin)	1.91228	0.000586069
GeneID:617435	C1QB	complement component 1, q subcomponent, B chain	1.91753	0.00381891
GeneID:511799	LEPREL1	leprecan-like 1	1.91818	0.00536453
GeneID:513858	TBC1D10B	TBC1 domain family, member 10B	1.91848	0.000473083
GeneID:100139988	RHOQ	ras homolog gene family, member Q	1.91942	0.0148312
GeneID:537161	ACSL1	acyl-CoA synthetase long-chain family member 1	1.92004	0.00145103
GeneID:503622	FOXA3	forkhead box A3	1.92034	0.0204679
GeneID:540524	ISOC1	isochorismatase domain containing 1	1.92159	0.00108431
GeneID:534141	AVL9	AVL9 homolog (S. cerevisiase)	1.92394	0.00370595
GeneID:514086	CDK5RAP1	CDK5 regulatory subunit associated protein 1	1.92513	0.000154483
GeneID:520730	WWC1	WW and C2 domain containing 1	1.92936	0.00804779
GeneID:282478	SLC25A4	solute carrier family 25 (mitochondrial carrier; adenine nucleotide translocator), member 4	1.92964	0.00260942
GeneID:512187	NUMB	numb homolog (Drosophila)	1.93005	0.000155412
GeneID:531802	NCLN	nicalin homolog (zebrafish)	1.93036	0.00298706
GeneID:518495	LOC518495	similar to MGC152498 protein	1.93072	0.00016834
GeneID:540803	MRAS	muscle RAS oncogene homolog	1.93185	0.00620517
GeneID:100313181	MIR2384-2	microRNA mir-2384-2	1.93264	0.00446103
GeneID:512950	FGD3	FYVE, RhoGEF and PH domain containing 3	1.93597	0.00519708
GeneID:767970	ASRGL1	asparaginase like 1	1.93636	0.00224301
GeneID:615340	IRF5	interferon regulatory factor 5	1.93746	0.00783322
GeneID:539167	KCTD11	potassium channel tetramerisation domain containing 11	1.93764	0.00181409
GeneID:100140923	LOC100140923	similar to nucleoporin 98kD	1.93774	0.00027208
GeneID:505228	THRAP3	thyroid hormone receptor associated protein 3	1.93949	0.0404573
GeneID:540755	DMD	dystrophin	1.93969	0.00512238
GeneID:787939	LOC787939	similar to mCG1305	1.94026	0.000495291
GeneID:510205	SERPINB10	serpin peptidase inhibitor, clade B (ovalbumin), member 10	1.942	0.0483956
GeneID:282229	FCGR2	Fc fragment of IgG, low affinity IIb, receptor (CD32)	1.94472	0.0187284
GeneID:526872	ANKRD29	ankyrin repeat domain 29	1.94528	0.0149872
GeneID:613306	SMCR7L	Smith-Magenis syndrome chromosome region, candidate 7-like	1.94536	0.000726271
GeneID:540948	N4BP1	NEDD4 binding protein 1	1.94618	0.00350166
GeneID:515459	HEMK1	HemK methyltransferase family member 1	1.94998	0.000538896
GeneID:404179	LYVE1	lymphatic vessel endothelial hyaluronan receptor 1	1.95087	0.00475037
GeneID:506387	LAMA1	laminin, alpha 1	1.95198	0.000763785
GeneID:532572	LAMC1	laminin, gamma 1 (formerly LAMB2)	1.9522	0.00158587
GeneID:614909	IRF8	interferon regulatory factor 8	1.95289	0.00373534
GeneID:540139	REXO2	REX2, RNA exonuclease 2 homolog (S. cerevisiae)	1.95355	0.0201556
GeneID:511319	TTLL12	tubulin tyrosine ligase-like family, member 12	1.95457	0.0317749
GeneID:616956	LOC616956	similar to Ras-related protein Rab-17	1.9578	0.0392609
GeneID:100295976	LOC100295976	hypothetical protein LOC100295976	1.95848	0.0107695
GeneID:510949	ADSL	adenylosuccinate lyase	1.96064	0.00193253
GeneID:100295890	LOC100295890	similar to cytochrome c, somatic	1.96468	0.0117301
GeneID:514567	DDX27	DEAD (Asp-Glu-Ala-Asp) box polypeptide 27	1.9655	0.00893443
GeneID:529878	CCDC69	coiled-coil domain containing 69	1.96758	0.00681453
GeneID:506152	GNL3	guanine nucleotide binding protein-like 3 (nucleolar)	1.97121	0.00539199
GeneID:617967	IL21R	interleukin 21 receptor	1.9723	0.047139
GeneID:514111	ARMC6	armadillo repeat containing 6	1.97302	0.000206774
GeneID:326577	SLC1A4	solute carrier family 1 (glutamate/neutral amino acid transporter), member 4	1.97535	0.00685318
GeneID:516209	LFNG	LFNG O-fucosylpeptide 3-beta-N-acetylglucosaminyltransferase	1.97595	0.00619048
GeneID:540105	FMNL3	formin-like 3	1.97649	0.0204826
GeneID:511011	C11HXORF26	chromosome X open reading frame 26 ortholog	1.97747	0.00277321
GeneID:281281	LGMN	legumain	1.97836	0.0113675
GeneID:530360	ZNF407	zinc finger protein 407	1.97882	0.000509873
GeneID:534407	RIPK2	receptor-interacting serine-threonine kinase 2	1.97984	0.00325535
GeneID:526200	LOC526200	similar to Absent in melanoma 1 protein	1.98053	0.00259874
GeneID:768052	PIGW	phosphatidylinositol glycan anchor biosynthesis, class W	1.98176	0.000430131
GeneID:518157	DBNDD1	dysbindin (dystrobrevin binding protein 1) domain containing 1	1.98373	0.00047802
GeneID:515297	TEX11	testis expressed 11	1.98702	0.000475895
GeneID:280750	CLU	clusterin	1.98979	0.0115414
GeneID:508150	LOC508150	similar to density enhanced phosphatase-1	1.99003	0.00416343
GeneID:100299988	LOC100299988	similar to T-box 22	1.99122	0.00302187
GeneID:533642	PLOD2	procollagen-lysine, 2-oxoglutarate 5-dioxygenase 2	1.99203	0.0464892
GeneID:508439	LOC508439	similar to CG2943 CG2943-PA	1.9937	0.00213687
GeneID:510767	CYCS	cytochrome c, somatic	1.99453	0.0263498
GeneID:508948	RSL1D1	ribosomal L1 domain containing 1	1.99636	0.00169721
GeneID:100174927	LOC100174927	hypothetical LOC100174927	1.99764	0.000662212
GeneID:535130	SCFD2	sec1 family domain containing 2	1.99839	0.00050355
GeneID:100294880	LOC100294880	similar to upregulated during skeletal muscle growth 5	2.00153	0.00302654
GeneID:505877	OCIAD2	OCIA domain containing 2	2.00396	0.00378491
GeneID:536143	GCN1L1	GCN1 general control of amino-acid synthesis 1-like 1 (yeast)	2.00679	0.00103962
GeneID:615755	RSAD1	radical S-adenosyl methionine domain containing 1	2.00795	0.00213713
GeneID:286863	YWHAB	tyrosine 3-monooxygenase/tryptophan 5-monooxygenase activation protein, beta polypeptide	2.00831	0.00121885
GeneID:511062	WDR67	WD repeat domain 67	2.01099	0.00223366
GeneID:777775	TUBA4A	tubulin, alpha 4a	2.01172	0.00329631
GeneID:513279	PPRC1	peroxisome proliferator-activated receptor gamma, coactivator-related 1	2.01182	0.00277901
GeneID:514748	FAM82A2	family with sequence similarity 82, member C	2.01194	0.000243214
GeneID:615644	PUS7	pseudouridylate synthase 7 homolog (S. cerevisiae)	2.01238	0.00954105
GeneID:507100	SPI1	spleen focus forming virus (SFFV) proviral integration oncogene spi1	2.01979	0.00425311
GeneID:539249	G3BP2	GTPase activating protein (SH3 domain) binding protein 2	2.02201	0.011227
GeneID:281568	UMPS	uridine monophosphate synthetase	2.02298	0.000893379
GeneID:282689	ANXA2	annexin A2	2.02755	0.012106
GeneID:508445	HCLS1	hematopoietic cell-specific Lyn substrate 1	2.028	0.00887844
GeneID:505818	PPP1R13L	protein phosphatase 1, regulatory (inhibitor) subunit 13 like	2.02827	0.00010651
GeneID:281528	TGM2	transglutaminase 2 (C polypeptide, protein-glutamine-gamma-glutamyltransferase)	2.02976	0.0271615
GeneID:533720	SWAP70	SWAP switching B-cell complex 70kDa subunit	2.03325	0.0325858
GeneID:506977	LGALS8	lectin, galactoside-binding, soluble, 8	2.03617	0.000886781
GeneID:407109	PDHA1	pyruvate dehydrogenase (lipoamide) alpha 1	2.03756	0.00162981
GeneID:505940	ARHGEF2	rho/rac guanine nucleotide exchange factor (GEF) 2	2.03823	0.0313197
GeneID:286869	CHI3L1	chitinase 3-like 1 (cartilage glycoprotein-39)	2.04363	0.00511296
GeneID:506955	ILVBL	ilvB (bacterial acetolactate synthase)-like	2.04759	0.0110349
GeneID:510620	ASAH1	N-acylsphingosine amidohydrolase (acid ceramidase) 1	2.04861	0.00205321
GeneID:534964	INTS7	integrator complex subunit 7	2.04913	0.00561237
GeneID:518653	POLE2	polymerase (DNA directed), epsilon 2 (p59 subunit)	2.04973	0.00132107
GeneID:525690	MGC139367	hypothetical LOC525690	2.0527	0.00602357
GeneID:516995	NOP14	NOP14 nucleolar protein homolog (yeast)	2.05415	0.00326023
GeneID:510698	VAT1	vesicle amine transport protein 1 homolog (T. californica)	2.05455	0.0101048
GeneID:537810	AKAP6	A kinase (PRKA) anchor protein 6	2.05958	0.0229303
GeneID:540836	RGS1	regulator of G-protein signaling 1	2.06482	0.0217105
GeneID:510276	RASSF1	Ras association (RalGDS/AF-6) domain family member 1	2.06611	0.00584594
GeneID:527410	PREX1	phosphatidylinositol-3,4,5-trisphosphate-dependent Rac exchange factor 1	2.06762	0.00843126
GeneID:281543	TPI1	triosephosphate isomerase 1	2.0688	0.0252866
GeneID:768036	TUBA8	tubulin, alpha 8	2.06939	0.00732071
GeneID:514159	ACSL5	acyl-CoA synthetase long-chain family member 5	2.07654	0.000557934
GeneID:281662	CAPN2	calpain 2, (m/II) large subunit	2.07752	0.000846475
GeneID:509419	HMGXB3	HMG box domain containing 3	2.07985	0.00208048
GeneID:615930	IFI30	gamma-inducible protein 30	2.08495	0.0115598
GeneID:783762	VPS54	vacuolar protein sorting 54 homolog (S. cerevisiae)	2.08531	0.00209302
GeneID:526291	SLC13A3	solute carrier family 13 (sodium-dependent dicarboxylate transporter), member 3	2.08725	0.0212336
GeneID:534230	MAST3	microtubule associated serine/threonine kinase 3	2.09046	0.00309629
GeneID:100337161	LOC100337161	kinesin family member 1B-like	2.09206	0.00603976
GeneID:617113	SLC35D2	solute carrier family 35, member D2	2.09427	0.000698793
GeneID:517750	LRRC10	leucine rich repeat containing 10	2.09491	0.00507004
GeneID:532067	COBLL1	COBL-like 1	2.09574	0.00121298
GeneID:512792	SRP14	signal recognition particle 14kDa (homologous Alu RNA binding protein)	2.0958	0.0448452
GeneID:768053	AP1S1	adaptor-related protein complex 1, sigma 1 subunit	2.11599	0.00315378
GeneID:505578	ZNHIT6	zinc finger, HIT type 6	2.11694	0.00478092
GeneID:540138	TMEM109	transmembrane protein 109	2.11805	0.000954793
GeneID:507069	LOC507069	similar to Brca2	2.11999	0.00773503
GeneID:538690	ID3	inhibitor of DNA binding 3, dominant negative helix-loop-helix protein	2.12052	0.00416402
GeneID:507444	TMEM201	transmembrane protein 201	2.12154	0.00179817
GeneID:534604	MID1	midline 1 (Opitz/BBB syndrome)	2.12237	0.00777467
GeneID:100336279	LOC100336279	hypothetical protein LOC100336279	2.12303	0.00237146
GeneID:281961	OSTF1	osteoclast stimulating factor 1	2.12371	0.00132246
GeneID:280746	CD9	CD9 molecule	2.12723	0.0066593
GeneID:100125305	ACTR1B	ARP1 actin-related protein 1 homolog B, centractin beta (yeast)	2.12746	0.00102919
GeneID:512584	SNRPA1	small nuclear ribonucleoprotein polypeptide A'	2.12976	0.000573211
GeneID:282690	ATP5J	ATP synthase, H+ transporting, mitochondrial F0 complex, subunit F6	2.1307	0.000949953
GeneID:327671	RAC2	ras-related C3 botulinum toxin substrate 2 (rho family, small GTP binding protein Rac2)	2.13212	0.00455228
GeneID:510826	DDX52	DEAD (Asp-Glu-Ala-Asp) box polypeptide 52	2.13227	0.000747441
GeneID:533304	PQLC1	PQ loop repeat containing 1	2.13785	0.00948499
GeneID:618056	SH3BP5	SH3-domain binding protein 5 (BTK-associated)	2.1382	0.00791094
GeneID:512667	ADAL	adenosine deaminase-like	2.14311	0.000663938
GeneID:615897	TOMM5	translocase of outer mitochondrial membrane 5 homolog (yeast)	2.14634	0.00341717
GeneID:613328	ZNF385B	zinc finger protein 385B	2.15345	0.0020823
GeneID:524608	DCBLD2	discoidin, CUB and LCCL domain containing 2	2.15707	0.00120342
GeneID:616979	RAB31	RAB31, member RAS oncogene family	2.15784	0.00201923
GeneID:504290	C11H2orf56	protein midA homolog, mitochondrial	2.15837	0.000431018
GeneID:100335479	LOC100335479	leukocyte immunoglobulin-like receptor B2-like	2.15878	0.00765067
GeneID:534492	MAPK14	mitogen-activated protein kinase 14	2.16268	0.000194519
GeneID:505040	CD53	CD53 molecule	2.16525	0.00366314
GeneID:513129	LOC513129	hypothetical LOC513129	2.16552	0.00372065
GeneID:512904	EML1	echinoderm microtubule associated protein like 1	2.17241	0.0145431
GeneID:533634	OSBPL6	oxysterol binding protein-like 6	2.17321	0.000697329
GeneID:525795	AGRN	agrin	2.17521	0.00698498
GeneID:519500	C6H4ORF31	chromosome 4 open reading frame 31 ortholog	2.17773	0.025685
GeneID:536093	DHX8	DEAH (Asp-Glu-Ala-His) box polypeptide 8	2.18225	0.000825175
GeneID:785433	FHOD3	formin homology 2 domain containing 3	2.18225	0.00775254
GeneID:538880	CPEB2	cytoplasmic polyadenylation element binding protein 2	2.18624	0.0011546
GeneID:614675	PDLIM1	PDZ and LIM domain 1	2.18825	0.00959514
GeneID:618035	RAB27A	RAB27A, member RAS oncogene family	2.19019	0.00104859
GeneID:509239	TMCC3	transmembrane and coiled-coil domain family 3	2.19276	0.0274211
GeneID:100297815	LOC100297815	hypothetical protein LOC100297815	2.19615	0.0137806
GeneID:514214	CASP1	caspase 1, apoptosis-related cysteine peptidase (interleukin 1, beta, convertase)	2.19821	0.00483703
GeneID:508151	DSG2	desmoglein 2	2.21015	8.23201e-05
GeneID:508051	WDR4	WD repeat domain 4	2.21222	0.00251421
GeneID:281203	GNG2	guanine nucleotide binding protein (G protein), gamma 2	2.21355	0.00780984
GeneID:616189	ZNF133	zinc finger protein 133	2.21458	6.92059e-06
GeneID:407216	BMP4	bone morphogenetic protein 4	2.22049	0.0175787
GeneID:538915	WDR43	WD repeat domain 43	2.22133	0.00234906
GeneID:100297910	LOC100297910	similar to four jointed box 1	2.22293	0.0019269
GeneID:507481	CASP8	caspase 8, apoptosis-related cysteine peptidase	2.22378	0.00956981
GeneID:100138312	ACSL3	acyl-CoA synthetase long-chain family member 3	2.22571	1.34774e-05
GeneID:789148	LOC789148	similar to Ras-related protein Rap-1b precursor (GTP-binding protein smg p21B)	2.2278	0.00724578
GeneID:538236	IPO11	importin 11	2.22954	0.00530698
GeneID:319094	EDN2	endothelin 2	2.24068	0.029689
GeneID:535222	EFEMP2	EGF-containing fibulin-like extracellular matrix protein 2	2.24207	0.0465119
GeneID:100335173	LOC100335173	hypothetical protein LOC100335173	2.24533	0.000548234
GeneID:614606	CAMK2N2	calcium/calmodulin-dependent protein kinase II inhibitor 2	2.25263	0.00666112
GeneID:509598	MKI67IP	MKI67 (FHA domain) interacting nucleolar phosphoprotein	2.25651	0.00205486
GeneID:512334	GLOD4	glyoxalase domain containing 4	2.25733	0.000380123
GeneID:512723	DLAT	dihydrolipoamide S-acetyltransferase	2.25885	4.96556e-06
GeneID:535092	MYO7A	myosin VIIA	2.2632	0.00628844
GeneID:615304	CPNE3	copine III	2.26569	0.00288216
GeneID:512609	C8H9ORF46	chromosome 9 open reading frame 46 ortholog	2.26764	0.0017996
GeneID:517206	CDK2AP2	cyclin-dependent kinase 2 associated protein 2	2.2686	0.000252711
GeneID:281967	PCSK1	proprotein convertase subtilisin/kexin type 1	2.27188	0.0439105
GeneID:511913	HSPD1	heat shock 60kDa protein 1 (chaperonin)	2.27286	0.000400276
GeneID:616801	TRAF3IP2	TRAF3 interacting protein 2	2.27297	0.0222253
GeneID:539997	MPEG1	macrophage expressed 1	2.27948	0.011858
GeneID:282326	HTRA1	HtrA serine peptidase 1	2.28435	0.0355025
GeneID:510102	RARRES1	retinoic acid receptor responder (tazarotene induced) 1	2.28603	0.0162535
GeneID:282491	BOLA-DMB	major histocompatibility complex, class II, DM beta-chain, expressed	2.28647	0.00387265
GeneID:100336568	LOC100336568	laminin alpha 5-like	2.2887	0.0034982
GeneID:513061	ABCF2	ATP-binding cassette, sub-family F (GCN20), member 2	2.28932	0.000202045
GeneID:767968	BEX2	brain expressed X-linked 2	2.2903	0.00882184
GeneID:767844	B3GALNT1	beta-1,3-N-acetylgalactosaminyltransferase 1 (globoside blood group)	2.29141	0.00296542
GeneID:504514	ELF4	E74-like factor 4 (ets domain transcription factor)	2.29838	0.000343743
GeneID:327708	RAP1B	RAP1B, member of RAS oncogene family	2.30189	0.00723883
GeneID:508605	BAT3	HLA-B associated transcript 3	2.30466	0.0060554
GeneID:282379	TAGLN2	transgelin 2	2.30488	0.00072374
GeneID:281613	AK3L1	adenylate kinase 3-like 1	2.30702	0.000141175
GeneID:519311	PTPDC1	protein tyrosine phosphatase domain containing 1	2.31955	0.000447884
GeneID:517040	GABBR2	gamma-aminobutyric acid (GABA) B receptor, 2	2.32511	0.00185747
GeneID:613372	NAA25	N(alpha)-acetyltransferase 25, NatB auxiliary subunit	2.32519	6.12195e-05
GeneID:526127	FRMD4B	FERM domain containing 4B	2.33046	0.0061784
GeneID:281294	MAP2	microtubule-associated protein 2	2.33127	0.0266172
GeneID:510004	NUP93	nucleoporin 93kDa	2.33145	8.73587e-05
GeneID:617087	MXRA7	matrix-remodelling associated 7	2.33795	0.0168012
GeneID:504819	NEXN	similar to Nexilin (F-actin binding protein) (Nelin)	2.34323	0.0130274
GeneID:511854	FBLN2	fibulin 2	2.34636	0.00493373
GeneID:517259	MICALL1	MICAL-like 1	2.34937	0.000744774
GeneID:404104	DMBT1	deleted in malignant brain tumors 1	2.36038	0.0123792
GeneID:508928	MRPS15	mitochondrial ribosomal protein S15	2.36363	2.21931e-05
GeneID:281559	UACA	uveal autoantigen with coiled-coil domains and ankyrin repeats	2.36474	0.00135083
GeneID:281148	ETS2	v-ets erythroblastosis virus E26 oncogene homolog 2 (avian)	2.37065	0.0110473
GeneID:282527	TNFRSF1A	tumor necrosis factor receptor superfamily, member 1A	2.37122	0.0194065
GeneID:522795	KLF10	Kruppel-like factor 10	2.37774	0.0281758
GeneID:281408	PLAU	plasminogen activator, urokinase	2.38214	0.0347266
GeneID:513684	TCIRG1	T-cell, immune regulator 1, ATPase, H+ transporting, lysosomal V0 subunit A3	2.38754	1.34855e-05
GeneID:615481	KLHL32	kelch-like 32 (Drosophila)	2.38789	0.0164516
GeneID:539036	RGS19	regulator of G-protein signaling 19	2.39871	0.00569042
GeneID:534297	METRNL	meteorin, glial cell differentiation regulator-like	2.40587	0.00614026
GeneID:533184	TTYH2	tweety homolog 2 (Drosophila)	2.40762	0.0310416
GeneID:504364	NCKAP5L	NCK-associated protein 5-like	2.41144	0.000117401
GeneID:534996	LYN	v-yes-1 Yamaguchi sarcoma viral related oncogene homolog	2.41783	0.000677574
GeneID:511469	ALDH3B1	aldehyde dehydrogenase 3 family, member B1	2.42629	0.0124806
GeneID:282356	SLC2A1	solute carrier family 2 (facilitated glucose transporter), member 1	2.43093	0.00181252
GeneID:508044	IL22RA1	interleukin 22 receptor, alpha 1	2.43775	0.00123952
GeneID:517831	KLHL18	kelch-like 18 (Drosophila)	2.44259	4.15556e-05
GeneID:282191	COL4A1	collagen, type IV, alpha 1	2.45194	0.00141204
GeneID:513185	PARP12	poly (ADP-ribose) polymerase family, member 12	2.45464	8.60135e-05
GeneID:515798	CORO1C	coronin, actin binding protein, 1C	2.46084	0.00172415
GeneID:531336	AHNAK	AHNAK nucleoprotein	2.47254	3.53589e-05
GeneID:509083	PDZRN3	PDZ domain containing RING finger 3	2.47315	0.000308897
GeneID:509221	DAB2	disabled homolog 2, mitogen-responsive phosphoprotein (Drosophila)	2.47655	5.09172e-05
GeneID:280705	TF	transferrin	2.47692	0.0171479
GeneID:527520	HERC6	hect domain and RLD 6	2.48055	0.00365125
GeneID:515235	CCDC80	coiled-coil domain containing 80	2.48068	0.0129475
GeneID:533826	CAND2	cullin-associated and neddylation-dissociated 2 (putative)	2.48548	0.00109456
GeneID:514346	SDS	serine dehydratase	2.48952	0.000717886
GeneID:507432	MAP1LC3C	microtubule-associated protein 1 light chain 3 gamma	2.4932	0.0294114
GeneID:505775	SLC16A1	solute carrier family 16, member 1 (monocarboxylic acid transporter 1)	2.49587	0.00203601
GeneID:532616	EPB41L3	erythrocyte membrane protein band 4.1-like 3	2.49604	0.0210649
GeneID:767905	GLIPR1	GLI pathogenesis-related 1	2.51002	0.00455543
GeneID:540234	LOC540234	similar to mCG11933	2.51259	0.0289842
GeneID:614057	TMEM44	transmembrane protein 44	2.51336	0.00571419
GeneID:515491	TMEM2	transmembrane protein 2	2.51975	0.00220332
GeneID:512361	LAPTM5	lysosomal protein transmembrane 5	2.52728	0.00264159
GeneID:539986	BTBD11	BTB (POZ) domain containing 11	2.53107	0.0110575
GeneID:541287	RNF217	ring finger protein 217	2.53422	0.00111469
GeneID:525813	ME3	malic enzyme 3, NADP(+)-dependent, mitochondrial	2.53477	5.35707e-05
GeneID:515593	MAP1A	microtubule-associated protein 1A	2.53655	0.000191237
GeneID:505941	LOC505941	similar to KIAA1398 protein	2.53901	0.00212614
GeneID:516866	LOC516866	similar to alpha-kinase 3	2.54134	0.00139461
GeneID:508078	DENND3	DENN/MADD domain containing 3	2.55119	0.0032095
GeneID:514170	CSTB	cystatin B (stefin B)	2.55294	0.0155603
GeneID:281249	IL18	interleukin 18 (interferon-gamma-inducing factor)	2.55383	0.000680955
GeneID:515416	GLRXL	glutaredoxin (thioltransferase)-like	2.55469	0.0123998
GeneID:281274	LDHA	lactate dehydrogenase A	2.55853	0.0047836
GeneID:617439	TNFRSF12A	tumor necrosis factor receptor superfamily, member 12A	2.56527	0.0170241
GeneID:507672	FOLR2	folate receptor 2 (fetal)	2.57031	0.00298383
GeneID:504728	CCDC109B	coiled-coil domain containing 109B	2.57389	0.000120712
GeneID:100299281	LOC100299281	similar to crystallin, zeta	2.57955	0.000600469
GeneID:527590	MMP23B	matrix metallopeptidase 23B	2.58256	0.0160065
GeneID:517805	FOXP4	forkhead box P4	2.58486	0.000614031
GeneID:505238	RALB	v-ral simian leukemia viral oncogene homolog B (ras related; GTP binding protein)	2.61392	0.00237147
GeneID:516017	L1CAM	L1 cell adhesion molecule	2.61574	0.0259573
GeneID:533038	TM4SF1	transmembrane 4 L six family member 1	2.61808	0.0342307
GeneID:281983	PLAUR	plasminogen activator, urokinase receptor	2.62429	0.0270888
GeneID:535109	PACSIN3	protein kinase C and casein kinase substrate in neurons 3	2.6385	0.000264532
GeneID:615438	BTBD19	BTB (POZ) domain containing 19	2.63993	0.00140319
GeneID:539299	SPATS2L	spermatogenesis associated, serine-rich 2-like	2.65772	0.00214475
GeneID:510833	COL3A1	collagen, type III, alpha 1	2.65838	0.0171386
GeneID:534497	PMP22	peripheral myelin protein 22	2.66605	0.0188883
GeneID:614071	C29H11orf75	chromosome 11 open reading frame 75 ortholog	2.67073	0.000236175
GeneID:512171	ADAMTS1	ADAM metallopeptidase with thrombospondin type 1 motif, 1	2.67828	0.00712175
GeneID:539605	CFP	complement factor properdin	2.67867	0.0011749
GeneID:507586	CGREF1	cell growth regulator with EF-hand domain 1	2.69161	0.000786064
GeneID:407126	CR2	complement component (3d/Epstein Barr virus) receptor 2	2.69486	0.00649613
GeneID:513038	CTSK	cathepsin K	2.69558	0.00886585
GeneID:282291	NFKBIA	nuclear factor of kappa light polypeptide gene enhancer in B-cells inhibitor, alpha	2.70913	1.48704e-05
GeneID:282390	TYROBP	TYRO protein tyrosine kinase binding protein	2.71703	0.0023529
GeneID:618122	SYNC	syncoilin, intermediate filament protein	2.71986	0.000743083
GeneID:512106	MAP7D1	MAP7 domain containing 1	2.72277	0.000447828
GeneID:529061	LOC529061	similar to microtubule associated serine/threonine kinase family member 4	2.72791	0.00536147
GeneID:616994	LRRFIP1	leucine rich repeat (in FLII) interacting protein 1	2.72956	0.00108501
GeneID:615501	SH3RF3	SH3 domain containing ring finger 3	2.73031	0.000202568
GeneID:509256	ELAC2	elaC homolog 2 (E. coli)	2.74542	0.000568896
GeneID:100138700	LOC100138700	similar to envelope glycoprotein	2.75162	0.00435485
GeneID:538697	STARD13	StAR-related lipid transfer (START) domain containing 13	2.76228	0.0119851
GeneID:786530	LOC786530	similar to germ cell-less	2.78932	0.0182041
GeneID:519269	RRAS2	related RAS viral (r-ras) oncogene homolog 2	2.82455	0.00113549
GeneID:404148	PGAM1	phosphoglycerate mutase 1 (brain)	2.83075	0.000372054
GeneID:514373	HERC5	hect domain and RLD 5	2.83481	0.00217285
GeneID:513825	SERPINB8	serpin peptidase inhibitor, clade B (ovalbumin), member 8	2.85913	0.00434114
GeneID:540407	CSRP3	cysteine and glycine-rich protein 3 (cardiac LIM protein)	2.8693	0.0119104
GeneID:513618	PCOLCE2	procollagen C-endopeptidase enhancer 2	2.8729	0.0296017
GeneID:534553	CFL1	cofilin 1 (non-muscle)	2.87896	0.00128321
GeneID:538634	CTHRC1	collagen triple helix repeat containing 1	2.88354	0.0396327
GeneID:518356	SH3PXD2B	SH3 and PX domains 2B	2.89232	0.000411306
GeneID:508941	CYR61	cysteine-rich, angiogenic inducer, 61	2.89765	0.000837873
GeneID:281736	CXCR4	chemokine (C-X-C motif) receptor 4	2.91216	0.00175136
GeneID:281509	SVIL	supervillin	2.92218	0.000287356
GeneID:282093	TIMP2	TIMP metallopeptidase inhibitor 2	2.9294	0.00208258
GeneID:100138505	LOC100138505	similar to chromosome 22 open reading frame 9	2.92941	0.000777548
GeneID:539466	PPP1R3C	protein phosphatase 1, regulatory (inhibitor) subunit 3C	2.93448	0.0203207
GeneID:513665	STK17A	serine/threonine kinase 17a	2.93456	0.00403349
GeneID:504219	PRKAG2	protein kinase, AMP-activated, gamma 2 non-catalytic subunit	2.94794	0.0234286
GeneID:528315	SH3RF1	SH3 domain containing ring finger 1	2.95417	0.00224086
GeneID:327711	CTSS	cathepsin S	2.96193	0.00128404
GeneID:788224	TYRO3	TYRO3 protein tyrosine kinase	2.96643	0.00205742
GeneID:618350	CISD3	CDGSH iron sulfur domain 3	2.96934	0.00360235
GeneID:518795	SOCS1	suppressor of cytokine signaling 1	2.99611	0.00100268
GeneID:539090	SPRY2	sprouty homolog 2 (Drosophila)	3.00551	0.00414239
GeneID:784938	LDHA	lactate dehydrogenase A	3.00594	0.000647398
GeneID:100336229	LOC100336229	tyrosine 3/tryptophan 5 -monooxygenase activation protein, zeta polypeptide-like	3.00646	0.00109893
GeneID:538590	LOC538590	similar to collagen, type V, alpha 2	3.00749	0.0344201
GeneID:530547	UFM1	ubiquitin-fold modifier 1	3.03566	0.00674347
GeneID:282276	MGAT4A	mannosyl (alpha-1,3-)-glycoprotein beta-1,4-N-acetylglucosaminyltransferase, isozyme A	3.04606	1.36005e-05
GeneID:528149	CHSY3	chondroitin sulfate synthase 3	3.0468	0.00588429
GeneID:506627	DKK3	dickkopf homolog 3 (Xenopus laevis)	3.04828	5.98247e-07
GeneID:574093	CRIP1	cysteine-rich protein 1 (intestinal)	3.05917	0.00961805
GeneID:538957	TGFB3	transforming growth factor, beta 3	3.0735	0.000204767
GeneID:537922	TNFRSF21	tumor necrosis factor receptor superfamily, member 21	3.08963	0.000781708
GeneID:517433	TNN	tenascin N	3.09257	0.00937887
GeneID:783785	ROBO4	roundabout homolog 4, magic roundabout (Drosophila)	3.17505	0.000400875
GeneID:514259	EFHD2	EF-hand domain family, member D2	3.18739	0.00549075
GeneID:504773	LOC504773	regakine 1	3.18869	0.00936741
GeneID:280960	XDH	xanthine dehydrogenase	3.1925	2.17295e-05
GeneID:100336454	LOC100336454	hypothetical protein LOC100336454	3.19403	0.0253344
GeneID:515731	PLXDC2	plexin domain containing 2	3.20522	0.00701405
GeneID:100295656	LOC100295656	hypothetical LOC100295656	3.20534	0.00759979
GeneID:282470	SLC11A1	solute carrier family 11 (proton-coupled divalent metal ion transporters), member 1	3.22205	0.00256474
GeneID:512205	RCSD1	RCSD domain containing 1	3.25792	0.000422959
GeneID:506945	BHLHB2	basic helix-loop-helix domain containing, class B, 2	3.31673	0.00365511
GeneID:317776	MYB	v-myb myeloblastosis viral oncogene homolog (avian)	3.32147	0.0159546
GeneID:509296	GSDMB	gasdermin B	3.32706	0.0158333
GeneID:281168	FMOD	fibromodulin	3.39257	0.0295821
GeneID:783548	TNKS1BP1	tankyrase 1 binding protein 1, 182kDa	3.40749	0.00036695
GeneID:539905	FLRT2	similar to KIAA0405	3.44835	0.000490007
GeneID:539109	MMP11	matrix metallopeptidase 11 (stromelysin 3)	3.47348	0.0114558
GeneID:280997	AMD1	adenosylmethionine decarboxylase 1	3.48211	0.000117715
GeneID:520348	MARCH3	membrane-associated ring finger (C3HC4) 3	3.49161	0.00618776
GeneID:407210	Grb10	growth factor receptor-bound protein 10	3.49719	0.000406897
GeneID:522144	GPR77	G protein-coupled receptor 77	3.50756	0.00115248
GeneID:618218	NKAIN1	Na+/K+ transporting ATPase interacting 1	3.53099	0.00507453
GeneID:534256	CLCA2	chloride channel accessory 2	3.53177	0.00906988
GeneID:513856	A2M	alpha-2-macroglobulin	3.54216	0.00826224
GeneID:506466	LARGE	like-glycosyltransferase	3.57652	0.00116492
GeneID:281960	POSTN	periostin, osteoblast specific factor	3.64144	0.0141772
GeneID:510821	SFRP2	secreted frizzled-related protein 2	3.66803	0.0186275
GeneID:521854	NID2	nidogen 2 (osteonidogen)	3.69823	0.00756576
GeneID:524622	NELL2	NEL-like 2 (chicken)	3.70692	0.0136298
GeneID:100140348	LOC100140348	hypothetical protein LOC100140348	3.79102	0.00672706
GeneID:407101	TJP2	tight junction protein 2 (zona occludens 2)	3.85718	0.00976788
GeneID:617566	BMP6	bone morphogenetic protein 6	3.86709	0.014549
GeneID:528390	NR4A1	nuclear receptor subfamily 4, group A, member 1	3.90427	0.0112621
GeneID:508631	TMEM49	transmembrane protein 49	3.90579	0.0131273
GeneID:508167	RRM2	ribonucleotide reductase M2 polypeptide	3.9151	0.00370203
GeneID:522986	QSOX1	quiescin Q6 sulfhydryl oxidase 1	4.0138	0.00484607
GeneID:539359	LMO7	LIM domain 7	4.02796	0.00250293
GeneID:539596	LOC539596	similar to Transforming growth factor-beta induced protein IG-H3 precursor (Beta IG-H3) (Kerato-epithelin) (RGD-containing collagen associated protein) (RGD-CAP)	4.04397	0.00572162
GeneID:281759	FABP4	fatty acid binding protein 4, adipocyte	4.0461	0.00696553
GeneID:531389	FOSL1	FOS-like antigen 1	4.04774	0.00540107
GeneID:511937	LOC511937	similar to Annexin A1	4.08719	0.00686972
GeneID:359712	COL12A1	collagen, type XII, alpha 1	4.11299	0.017801
GeneID:338078	STC1	stanniocalcin 1	4.12139	0.0246416
GeneID:515367	FSTL3	follistatin-like 3 (secreted glycoprotein)	4.23897	0.0197449
GeneID:534506	LOC534506	similar to KIAA0598 protein	4.47613	0.00386884
GeneID:781721	C16H1ORF21	chromosome 1 open reading frame 21 ortholog	4.53096	0.000110373
GeneID:615850	PTPN5	protein tyrosine phosphatase, non-receptor type 5 (striatum-enriched)	4.57329	0.00384264
GeneID:509485	PERP	PERP, TP53 apoptosis effector	4.66582	0.0209049
GeneID:509230	CD99	CD99 molecule	4.67207	0.00101771
GeneID:280794	FN1	fibronectin 1	4.70482	0.00943545
GeneID:319096	XCL2	chemokine (C motif) ligand 2	4.85018	0.025158
GeneID:281363	NT5E	5'-nucleotidase, ecto (CD73)	4.88669	0.00212505
GeneID:540224	RND3	Rho family GTPase 3	5.15729	0.00889261
GeneID:281507	STAR	steroidogenic acute regulatory protein	5.16932	0.00456705
GeneID:530101	GFPT2	glutamine-fructose-6-phosphate transaminase 2	5.22452	0.0278165
GeneID:281375	SERPINE1	serpin peptidase inhibitor, clade E (nexin, plasminogen activator inhibitor type 1), member 1	5.28056	0.0415188
GeneID:538516	PDLIM3	PDZ and LIM domain 3	5.28646	0.00183887
GeneID:615037	BMP2	bone morphogenetic protein 2	5.31654	0.0401949
GeneID:281407	PLAT	plasminogen activator, tissue	5.32661	0.0106754
GeneID:513668	COL27A1	collagen, type XXVII, alpha 1	5.46402	4.15776e-05
GeneID:327662	ANXA1	annexin A1	5.48402	0.00300688
GeneID:513841	PAMR1	peptidase domain containing associated with muscle regeneration 1	5.52933	0.00304292
GeneID:281154	FBN1	fibrillin 1	5.60352	0.00717971
GeneID:517044	TBX18	T-box 18	5.70153	0.00280353
GeneID:524770	ACTN1	actinin, alpha 1	5.87244	0.00012939
GeneID:534206	TUBB6	tubulin, beta 6	5.97274	0.00658908
GeneID:508193	SLC39A8	solute carrier family 39 (zinc transporter), member 8	6.12622	0.0110954
GeneID:100337023	LOC100337023	collagen alpha-1(V) chain-like	6.16198	0.000324272
GeneID:515854	SGK1	serum/glucocorticoid regulated kinase 1	6.2145	0.00631647
GeneID:281499	SPP1	secreted phosphoprotein 1	6.31635	0.00301915
GeneID:617047	C27H8orf4	chromosome 8 open reading frame 4 ortholog	6.49304	0.00482193
GeneID:509600	GPNMB	glycoprotein (transmembrane) nmb	6.51093	0.00106955
GeneID:281368	OLR1	oxidized low density lipoprotein (lectin-like) receptor 1	6.85255	0.00964039
GeneID:281486	SELP	selectin P	6.86564	0.00277625
GeneID:534583	CNN1	calponin 1, basic, smooth muscle	7.06101	0.0030981
GeneID:281269	KRT8	keratin 8	7.26963	0.0466139
GeneID:516598	AXL	AXL receptor tyrosine kinase	8.21591	0.00267243
GeneID:515156	STEAP1	six transmembrane epithelial antigen of the prostate 1	8.31555	0.00268995
GeneID:281904	LOXL4	lysyl oxidase-like 4	8.70926	0.00384635
GeneID:510376	ANKRD1	ankyrin repeat domain 1 (cardiac muscle)	8.78741	0.0176618
GeneID:509670	XIRP1	xin actin-binding repeat containing 1	9.83505	0.00610461
